# Supplementary material for: Computational analysis into the potential of azo dyes as a feedstock for actinorhodin biosynthesis in Pseudomonas putida
Source: PLoS One. 2024 Mar 4;19(3):e0299128. doi: 10.1371/journal.pone.0299128 (PMC10911627; doi:10.1371/journal.pone.0299128)
Supplement: S2 File — Contains a list of cofactor consuming and producing reactions along with their fluxes retrieved through FBA/FVA. (XLSX) [file pone.0299128.s002.xlsx]

## Sheet: NADH
Supporting Information 2
				.					.					.					.					.					.
nadh_c				.	nadh_c				.	nadh_c				.	nadh_c				.	nadh_c				.	nadh_c				.
C21H27N7O14P2				.	C21H27N7O14P2				.	C21H27N7O14P2				.	C21H27N7O14P2				.	C21H27N7O14P2				.	C21H27N7O14P2				.
				.					.					.					.					.					.
carbon source: GLC				.	carbon source: GLC				.	carbon source: MR				.	carbon source: MR				.	carbon source: GLC + MR				.	carbon source: GLC + MR				.
objective: BIOMASS_KT2440_WT3				.	objective: ACTt				.	objective: BIOMASS_KT2440_WT3				.	objective: ACTt				.	objective: BIOMASS_KT2440_WT3				.	objective: ACTt				.
				.					.					.					.					.					.
Producing Reactions				.	Producing Reactions				.	Producing Reactions				.	Producing Reactions				.	Producing Reactions				.	Producing Reactions				.
Percent	Flux	Reaction	Definition	.	Percent	Flux	Reaction	Definition	.	Percent	Flux	Reaction	Definition	.	Percent	Flux	Reaction	Definition	.	Percent	Flux	Reaction	Definition	.	Percent	Flux	Reaction	Definition	.
0	0.0001373	4HBADH	4hba_c + nad_c <=> 4hbald_c + h_c + nadh_c	.	0.0734	0.9655	ACTS19	2.0 hdhk_c + nad_c --> ACT_c + h_c + nadh_c	.	0	0.0001333	4HBADH	4hba_c + nad_c <=> 4hbald_c + h_c + nadh_c	.	0.2541	10.81	ACALD	acald_c + coa_c + nad_c <=> accoa_c + h_c + nadh_c	.	0	0.0002239	4HBADH	4hba_c + nad_c <=> 4hbald_c + h_c + nadh_c	.	0.1929	7.982	ACALD	acald_c + coa_c + nad_c <=> accoa_c + h_c + nadh_c	.
0.1837	2.889	AKGDH	akg_c + coa_c + nad_c --> co2_c + nadh_c + succoa_c	.	0.1468	1.931	ACTt	ACT_c + 2.0 nad_c --> gACT_e + 2.0 nadh_c	.	0.1194	4.49	ACALD	acald_c + coa_c + nad_c <=> accoa_c + h_c + nadh_c	.	0.0269	1.142	ACTS19	2.0 hdhk_c + nad_c --> ACT_c + h_c + nadh_c	.	0.0715	2.78	ACALD	acald_c + coa_c + nad_c <=> accoa_c + h_c + nadh_c	.	0.0441	1.826	ACTS19	2.0 hdhk_c + nad_c --> ACT_c + h_c + nadh_c	.
0	0.0002746	ALDD1	fald_c + h2o_c + nad_c --> for_c + 2.0 h_c + nadh_c	.	0.0385	0.5068	GAPD	g3p_c + nad_c + pi_c <=> 13dpg_c + h_c + nadh_c	.	0.2461	9.252	AKGDH	akg_c + coa_c + nad_c --> co2_c + nadh_c + succoa_c	.	0.0537	2.284	ACTt	ACT_c + 2.0 nad_c --> gACT_e + 2.0 nadh_c	.	0.2117	8.235	AKGDH	akg_c + coa_c + nad_c --> co2_c + nadh_c + succoa_c	.	0.0883	3.652	ACTt	ACT_c + 2.0 nad_c --> gACT_e + 2.0 nadh_c	.
0.0099	0.1557	ALDD31	aacald_c + h2o_c + nad_c --> gly_c + 2.0 h_c + nadh_c	.	0.7413	9.751	PDH	coa_c + nad_c + pyr_c --> accoa_c + co2_c + nadh_c	.	0	0.0002665	ALDD1	fald_c + h2o_c + nad_c --> for_c + 2.0 h_c + nadh_c	.	0.0785	3.338	AKGDH	akg_c + coa_c + nad_c --> co2_c + nadh_c + succoa_c	.	0	0.0004478	ALDD1	fald_c + h2o_c + nad_c --> for_c + 2.0 h_c + nadh_c	.	0.1929	7.982	FDH	for_c + nad_c --> co2_c + nadh_c	.
0	0.0001373	AMPMS2	air_c + h2o_c + nad_c --> 4ampm_c + 2.0 for_c + 3.0 h_c + nadh_c	.					.	0.0031	0.1153	ALDD31	aacald_c + h2o_c + nad_c --> gly_c + 2.0 h_c + nadh_c	.	0.2541	10.81	FDH	for_c + nad_c --> co2_c + nadh_c	.	0.0065	0.2539	ALDD31	aacald_c + h2o_c + nad_c --> gly_c + 2.0 h_c + nadh_c	.	0.4817	19.93	PDH	coa_c + nad_c + pyr_c --> accoa_c + co2_c + nadh_c	.
0	0.0001373	E4PD	e4p_c + h2o_c + nad_c <=> 4per_c + 2.0 h_c + nadh_c	.	Consuming Reactions				.	0	0.0001333	AMPMS2	air_c + h2o_c + nad_c --> 4ampm_c + 2.0 for_c + 3.0 h_c + nadh_c	.	0.0785	3.338	MDH	mal__L_c + nad_c <=> h_c + nadh_c + oaa_c	.	0	0.0002239	AMPMS2	air_c + h2o_c + nad_c --> 4ampm_c + 2.0 for_c + 3.0 h_c + nadh_c	.					.
0.0001	0.002334	FDH	for_c + nad_c --> co2_c + nadh_c	.	Percent	Flux	Reaction	Definition	.	0	0.0001333	E4PD	e4p_c + h2o_c + nad_c <=> 4per_c + 2.0 h_c + nadh_c	.	0.2541	10.81	PDH	coa_c + nad_c + pyr_c --> accoa_c + co2_c + nadh_c	.	0	0.0002239	E4PD	e4p_c + h2o_c + nad_c <=> 4per_c + 2.0 h_c + nadh_c	.	Consuming Reactions				.
0.0912	1.434	GAPD	g3p_c + nad_c + pi_c <=> 13dpg_c + h_c + nadh_c	.	0.1468	-1.931	ACTS17	dhkACPact_c + h_c + nadh_c + o2_c --> h2o_c + hdhkACPact_c + nad_c	.	0.1265	4.756	FDH	for_c + nad_c --> co2_c + nadh_c	.					.	0.0845	3.287	FDH	for_c + nad_c --> co2_c + nadh_c	.	Percent	Flux	Reaction	Definition	.
0	0.0005491	GCALDD	gcald_c + h2o_c + nad_c --> glyclt_c + 2.0 h_c + nadh_c	.	0.2165	-2.849	ALCD19	glyald_c + h_c + nadh_c <=> glyc_c + nad_c	.	0	0.0005331	GCALDD	gcald_c + h2o_c + nad_c --> glyclt_c + 2.0 h_c + nadh_c	.	Consuming Reactions				.	0.0575	2.238	GAPD	g3p_c + nad_c + pi_c <=> 13dpg_c + h_c + nadh_c	.	0.0883	-3.652	ACTS17	dhkACPact_c + h_c + nadh_c + o2_c --> h2o_c + hdhkACPact_c + nad_c	.
0.0099	0.1555	HISTD	h2o_c + histd_c + 2.0 nad_c --> 3.0 h_c + his__L_c + 2.0 nadh_c	.	0.2165	-2.849	GLYALDDr	glyald_c + h2o_c + nad_c <=> glyc__R_c + 2.0 h_c + nadh_c	.	0.004	0.1509	HISTD	h2o_c + histd_c + 2.0 nad_c --> 3.0 h_c + his__L_c + 2.0 nadh_c	.	Percent	Flux	Reaction	Definition	.	0	0.0008955	GCALDD	gcald_c + h2o_c + nad_c --> glyclt_c + 2.0 h_c + nadh_c	.	0.0157	-0.6513	ALCD19	glyald_c + h_c + nadh_c <=> glyc_c + nad_c	.
0.0091	0.1424	IMPD	h2o_c + imp_c + nad_c --> h_c + nadh_c + xmp_c	.	0.2036	-2.678	NADH16pp	4.0 h_c + nadh_c + q8_c --> 3.0 h_p + nad_c + q8h2_c	.	0.0037	0.1382	IMPD	h2o_c + imp_c + nad_c --> h_c + nadh_c + xmp_c	.	0.0537	-2.284	ACTS17	dhkACPact_c + h_c + nadh_c + o2_c --> h2o_c + hdhkACPact_c + nad_c	.	0.0065	0.2536	HISTD	h2o_c + histd_c + 2.0 nad_c --> 3.0 h_c + his__L_c + 2.0 nadh_c	.	0.1929	-7.982	AnthDO	anth_c + 3.0 h_c + nadh_c + o2_c --> catechol_c + co2_c + nad_c + nh4_c	.
0.0246	0.3871	IPMD	3c2hmp_c + nad_c --> 3c4mop_c + h_c + nadh_c	.	0.2165	-2.849	TRSARr	2h3oppan_c + h_c + nadh_c <=> glyc__R_c + nad_c	.	0.01	0.3758	IPMD	3c2hmp_c + nad_c --> 3c4mop_c + h_c + nadh_c	.	0.2541	-10.81	AnthDO	anth_c + 3.0 h_c + nadh_c + o2_c --> catechol_c + co2_c + nad_c + nh4_c	.	0.006	0.2322	IMPD	h2o_c + imp_c + nad_c --> h_c + nadh_c + xmp_c	.	0.3859	-15.96	AzoR_MR	MR_c + h_c + 2.0 nadh_c --> DMPPDA_c + anth_c + 2.0 nad_c	.
0	0.0001373	LIPOS	4fe4s_c + 2.0 amet_c + h_c + nad_c + octapb_c --> 2fe2s_c + 2.0 dad_5_c + 2.0 fe2_c + lipopb_c + 2.0 met__L_c + nadh_c	.					.	0	0.0001333	LIPOS	4fe4s_c + 2.0 amet_c + h_c + nad_c + octapb_c --> 2fe2s_c + 2.0 dad_5_c + 2.0 fe2_c + lipopb_c + 2.0 met__L_c + nadh_c	.	0.5083	-21.61	AzoR_MR	MR_c + h_c + 2.0 nadh_c --> DMPPDA_c + anth_c + 2.0 nad_c	.	0.0162	0.6312	IPMD	3c2hmp_c + nad_c --> 3c4mop_c + h_c + nadh_c	.	0.1125	-4.656	GLUDxi	glu__L_c + h2o_c + nad_c <=> akg_c + h_c + nadh_c + nh4_c	.
0.2266	3.564	MDH	mal__L_c + nad_c <=> h_c + nadh_c + oaa_c	.					.	0.3799	14.28	MDH	mal__L_c + nad_c <=> h_c + nadh_c + oaa_c	.	0.0827	-3.514	FMNRx	fmn_c + h_c + nadh_c --> fmnh2_c + nad_c	.	0	0.0002239	LIPOS	4fe4s_c + 2.0 amet_c + h_c + nad_c + octapb_c --> 2fe2s_c + 2.0 dad_5_c + 2.0 fe2_c + lipopb_c + 2.0 met__L_c + nadh_c	.	0.0157	-0.6513	GLYALDDr	glyald_c + h2o_c + nad_c <=> glyc__R_c + 2.0 h_c + nadh_c	.
0.3664	5.762	PDH	coa_c + nad_c + pyr_c --> accoa_c + co2_c + nadh_c	.					.	0.0765	2.875	PDH	coa_c + nad_c + pyr_c --> accoa_c + co2_c + nadh_c	.	0.1012	-4.304	NADH16pp	4.0 h_c + nadh_c + q8_c --> 3.0 h_p + nad_c + q8h2_c	.	0.3006	11.69	MDH	mal__L_c + nad_c <=> h_c + nadh_c + oaa_c	.	0.1732	-7.165	NADH16pp	4.0 h_c + nadh_c + q8_c --> 3.0 h_p + nad_c + q8h2_c	.
0	0.0001373	PDX5PS	dxyl5p_c + nad_c + phthr_c --> co2_c + 2.0 h2o_c + h_c + nadh_c + pdx5p_c + pi_c	.					.	0	0.0001333	PDX5PS	dxyl5p_c + nad_c + phthr_c --> co2_c + 2.0 h2o_c + h_c + nadh_c + pdx5p_c + pi_c	.					.	0.1872	7.282	PDH	coa_c + nad_c + pyr_c --> accoa_c + co2_c + nadh_c	.	0.0157	-0.6513	TRSARr	2h3oppan_c + h_c + nadh_c <=> glyc__R_c + nad_c	.
0	0.0001373	PERD	4per_c + nad_c <=> h_c + nadh_c + ohpb_c	.					.	0	0.0001333	PERD	4per_c + nad_c <=> h_c + nadh_c + ohpb_c	.					.	0	0.0002239	PDX5PS	dxyl5p_c + nad_c + phthr_c --> co2_c + 2.0 h2o_c + h_c + nadh_c + pdx5p_c + pi_c	.					.
0.073	1.147	PGCD	3pg_c + nad_c --> 3php_c + h_c + nadh_c	.					.	0.0287	1.078	PGCD	3pg_c + nad_c --> 3php_c + h_c + nadh_c	.					.	0	0.0002239	PERD	4per_c + nad_c <=> h_c + nadh_c + ohpb_c	.					.
0.0053	0.08381	PPND	nad_c + pphn_c --> 34hpp_c + co2_c + nadh_c	.					.	0.0022	0.08136	PPND	nad_c + pphn_c --> 34hpp_c + co2_c + nadh_c	.					.	0.0481	1.871	PGCD	3pg_c + nad_c --> 3php_c + h_c + nadh_c	.					.
0	0.0001373	SHCHD2	dscl_c + nad_c --> h_c + nadh_c + scl_c	.					.	0	0.0001333	SHCHD2	dscl_c + nad_c --> h_c + nadh_c + scl_c	.					.	0.0035	0.1367	PPND	nad_c + pphn_c --> 34hpp_c + co2_c + nadh_c	.					.
0	0.0001373	VNDH_2	4hbald_c + h2o_c + nad_c --> 4hbz_c + 2.0 h_c + nadh_c	.					.	0	0.0001333	VNDH_2	4hbald_c + h2o_c + nad_c --> 4hbz_c + 2.0 h_c + nadh_c	.					.	0	0.0002239	SHCHD2	dscl_c + nad_c --> h_c + nadh_c + scl_c	.					.
				.					.					.					.	0	0.0002239	VNDH_2	4hbald_c + h2o_c + nad_c --> 4hbz_c + 2.0 h_c + nadh_c	.					.
Consuming Reactions				.					.	Consuming Reactions				.					.					.					.
Percent	Flux	Reaction	Definition	.					.	Percent	Flux	Reaction	Definition	.					.	Consuming Reactions				.					.
0.0196	-0.3085	ACALD	acald_c + coa_c + nad_c <=> accoa_c + h_c + nadh_c	.					.	0	-0.0002665	ALCD19	glyald_c + h_c + nadh_c <=> glyc_c + nad_c	.					.	Percent	Flux	Reaction	Definition	.					.
0	-0.0001373	APPLDHr	aact_c + h_c + nadh_c <=> appl_c + nad_c	.					.	0	-0.0001333	APPLDHr	aact_c + h_c + nadh_c <=> appl_c + nad_c	.					.	0	-0.0002239	APPLDHr	aact_c + h_c + nadh_c <=> appl_c + nad_c	.					.
0	-2.709e-05	BIOMASS_KT2440_WT3	0.000223 10fthf_c + 0.000223 2fe2s_c + 0.000223 4fe4s_c + 0.000223 5mthf_c + 0.000279 accoa_c + 0.000223 adocbl_c + 0.598267 ala__L_c + 0.000223 amet_c + 0.354251 arg__L_c + 0.158931 asn__L_c + 0.284685 asp__L_c + 46.918883 atp_c + 0.000223 bmocogdp_c + 0.000223 btamp_c + 0.004226 ca2_c + 0.000223 chor_c + 0.004226 cl_c + 1.8e-05 clpn140_p + 0.000578 clpn160_p + 0.002873 clpn161_p + 0.000192 clpn…	.					.	0.2428	-9.13	AnthDO	anth_c + 3.0 h_c + nadh_c + o2_c --> catechol_c + co2_c + nad_c + nh4_c	.					.	0.145	-5.638	AnthDO	anth_c + 3.0 h_c + nadh_c + o2_c --> catechol_c + co2_c + nad_c + nh4_c	.					.
0	-6.864e-05	CYRDAR	2.0 co2dam_c + nadh_c --> 2.0 co1dam_c + h_c + nad_c	.					.	0.4881	-18.35	AzoR_MR	MR_c + h_c + 2.0 nadh_c --> DMPPDA_c + anth_c + 2.0 nad_c	.					.	0.2939	-11.43	AzoR_MR	MR_c + h_c + 2.0 nadh_c --> DMPPDA_c + anth_c + 2.0 nad_c	.					.
0	-0.0003084	DMPPS	h2mb4p_c + h_c + nadh_c --> dmpp_c + h2o_c + nad_c	.					.	0	-2.63e-05	BIOMASS_KT2440_WT3	0.000223 10fthf_c + 0.000223 2fe2s_c + 0.000223 4fe4s_c + 0.000223 5mthf_c + 0.000279 accoa_c + 0.000223 adocbl_c + 0.598267 ala__L_c + 0.000223 amet_c + 0.354251 arg__L_c + 0.158931 asn__L_c + 0.284685 asp__L_c + 46.918883 atp_c + 0.000223 bmocogdp_c + 0.000223 btamp_c + 0.004226 ca2_c + 0.000223 chor_c + 0.004226 cl_c + 1.8e-05 clpn140_p + 0.000578 clpn160_p + 0.002873 clpn161_p + 0.000192 clpn…	.					.	0	-4.417e-05	BIOMASS_KT2440_WT3	0.000223 10fthf_c + 0.000223 2fe2s_c + 0.000223 4fe4s_c + 0.000223 5mthf_c + 0.000279 accoa_c + 0.000223 adocbl_c + 0.598267 ala__L_c + 0.000223 amet_c + 0.354251 arg__L_c + 0.158931 asn__L_c + 0.284685 asp__L_c + 46.918883 atp_c + 0.000223 bmocogdp_c + 0.000223 btamp_c + 0.004226 ca2_c + 0.000223 chor_c + 0.004226 cl_c + 1.8e-05 clpn140_p + 0.000578 clpn160_p + 0.002873 clpn161_p + 0.000192 clpn…	.					.
0.0096	-0.1506	ILEDHr_1	h2o_c + ile__L_c + nad_c <=> 3mop_c + h_c + nadh_c + nh4_c	.					.	0	-6.664e-05	CYRDAR	2.0 co2dam_c + nadh_c --> 2.0 co1dam_c + h_c + nad_c	.					.	0	-0.0001119	CYRDAR	2.0 co2dam_c + nadh_c --> 2.0 co1dam_c + h_c + nad_c	.					.
0.0001	-0.001574	IPDPS	h2mb4p_c + h_c + nadh_c --> h2o_c + ipdp_c + nad_c	.					.	0	-0.0002994	DMPPS	h2mb4p_c + h_c + nadh_c --> dmpp_c + h2o_c + nad_c	.					.	0	-0.000503	DMPPS	h2mb4p_c + h_c + nadh_c --> dmpp_c + h2o_c + nad_c	.					.
0.0246	-0.3871	LLEUDr	h2o_c + leu__L_c + nad_c <=> 4mop_c + h_c + nadh_c + nh4_c	.					.	0	-0.0002665	GLYALDDr	glyald_c + h2o_c + nad_c <=> glyc__R_c + 2.0 h_c + nadh_c	.					.	0.006	-0.2324	EAR121x	h_c + nadh_c + t3c5ddeceACP_c --> cddec5eACP_c + nad_c	.					.
0.0001	-0.0008237	MOADSUx	iscssh_c + moadamp_c + nadh_c --> amp_c + iscs_c + moadcosh_c + nad_c	.					.	0	-0.001528	IPDPS	h2mb4p_c + h_c + nadh_c --> h2o_c + ipdp_c + nad_c	.					.	0.0063	-0.2455	ILEDHr_1	h2o_c + ile__L_c + nad_c <=> 3mop_c + h_c + nadh_c + nh4_c	.					.
0.005	-0.07823	MTHFR2	2.0 h_c + mlthf_c + nadh_c --> 5mthf_c + nad_c	.					.	0.01	-0.3758	LLEUDr	h2o_c + leu__L_c + nad_c <=> 4mop_c + h_c + nadh_c + nh4_c	.					.	0.0001	-0.002567	IPDPS	h2mb4p_c + h_c + nadh_c --> h2o_c + ipdp_c + nad_c	.					.
0.9258	-14.56	NADH16pp	4.0 h_c + nadh_c + q8_c --> 3.0 h_p + nad_c + q8h2_c	.					.	0	-0.0007996	MOADSUx	iscssh_c + moadamp_c + nadh_c --> amp_c + iscs_c + moadcosh_c + nad_c	.					.	0.0162	-0.6312	LLEUDr	h2o_c + leu__L_c + nad_c <=> 4mop_c + h_c + nadh_c + nh4_c	.					.
0	-0.0001373	ORN5O	nadh_c + o2_c + orn_c --> h2o_c + n5horn_c + nad_c	.					.	0.002	-0.07594	MTHFR2	2.0 h_c + mlthf_c + nadh_c --> 5mthf_c + nad_c	.					.	0	-0.001343	MOADSUx	iscssh_c + moadamp_c + nadh_c --> amp_c + iscs_c + moadcosh_c + nad_c	.					.
0	-0.0001373	R05217_nad	2.0 h_c + nadh_c + o2_c + pre3a_c --> h2o_c + nad_c + pre3b_c	.					.	0.2562	-9.633	NADH16pp	4.0 h_c + nadh_c + q8_c --> 3.0 h_p + nad_c + q8h2_c	.					.	0.0033	-0.1276	MTHFR2	2.0 h_c + mlthf_c + nadh_c --> 5mthf_c + nad_c	.					.
0.0152	-0.2395	VALDHr	h2o_c + nad_c + val__L_c <=> 3mob_c + h_c + nadh_c + nh4_c	.					.	0	-0.0001333	ORN5O	nadh_c + o2_c + orn_c --> h2o_c + n5horn_c + nad_c	.					.	0.5191	-20.19	NADH16pp	4.0 h_c + nadh_c + q8_c --> 3.0 h_p + nad_c + q8h2_c	.					.
				.					.	0	-0.0001333	R05217_nad	2.0 h_c + nadh_c + o2_c + pre3a_c --> h2o_c + nad_c + pre3b_c	.					.	0	-0.0002239	ORN5O	nadh_c + o2_c + orn_c --> h2o_c + n5horn_c + nad_c	.					.
				.					.	0.0007	-0.02812	VALDHr	h2o_c + nad_c + val__L_c <=> 3mob_c + h_c + nadh_c + nh4_c	.					.	0	-0.0002239	R05217_nad	2.0 h_c + nadh_c + o2_c + pre3a_c --> h2o_c + nad_c + pre3b_c	.					.
				.					.					.					.	0.01	-0.3906	VALDHr	h2o_c + nad_c + val__L_c <=> 3mob_c + h_c + nadh_c + nh4_c	.					.
				.					.					.					.					.					.
				.					.					.					.					.					.
				.					.					.					.					.					.
				.					.					.					.					.					.
				.					.					.					.					.
				.					.					.					.					.
				.					.					.					.					.
				.					.					.					.					.
				.					.					.					.					.
				.					.					.					.					.
				.					.					.					.					.
				.					.					.					.					.
				.					.					.					.					.
				.					.					.					.					.
				.					.					.					.					.
				.					.					.					.					.
				.					.					.					.					.
				.					.					.					.					.
				.					.					.					.					.
				.					.					.					.					.
				.					.					.					.					.
				.					.					.					.					.
				.					.					.					.					.
				.					.					.					.					.
				.					.					.					.					.
				.					.					.					.					.
				.					.					.					.					.
				.					.					.					.					.
				.					.					.					.					.
				.					.					.					.					.
				.					.					.					.					.
				.					.					.					.					.
				.					.					.					.					.
				.					.					.					.					.
				.					.					.					.					.
				.					.					.					.					.
				.					.					.					.					.
				.					.					.					.					.
				.					.					.					.					.
				.					.					.					.					.
				.					.					.					.					.
				.					.					.					.					.
				.					.					.					.					.
				.					.					.					.					.
				.					.					.					.					.
				.					.					.					.					.
				.					.					.					.					.
				.					.					.					.					.
				.					.					.					.					.
				.					.					.					.					.
				.					.					.					.					.
				.					.					.					.					.
				.					.					.					.					.
				.					.					.					.					.
				.					.					.					.					.
				.					.					.					.					.
				.					.					.					.					.
				.					.					.					.					.
				.					.					.					.					.
				.					.					.					.					.
				.					.					.					.					.
				.					.					.					.					.
				.					.					.					.					.
				.					.					.					.					.
				.					.					.					.					.
				.					.					.					.					.
				.					.					.					.					.
				.					.					.					.					.
				.					.					.					.					.
				.					.					.					.					.
				.					.					.					.					.
				.					.					.					.					.
				.					.					.					.					.
				.					.					.					.					.
				.					.					.					.					.
				.					.					.					.					.
				.					.					.					.					.
				.					.					.					.					.
				.					.					.					.					.
				.					.					.					.					.
				.					.					.					.					.
				.					.					.					.					.
				.					.					.					.					.
				.					.					.					.					.
				.					.					.					.					.
				.					.					.					.					.
				.					.					.					.					.

## Sheet: NADPH
Supporting Information 2
				.					.					.					.					.					.
nadph_c				.	nadph_c				.	nadph_c				.	nadph_c				.	nadph_c				.	nadph_c				.
C21H26N7O17P3				.	C21H26N7O17P3				.	C21H26N7O17P3				.	C21H26N7O17P3				.	C21H26N7O17P3				.	C21H26N7O17P3				.
				.					.					.					.					.					.
carbon source: GLC				.	carbon source: GLC				.	carbon source: MR				.	carbon source: MR				.	carbon source: GLC + MR				.	carbon source: GLC + MR				.
objective: BIOMASS_KT2440_WT3				.	objective: ACTt				.	objective: BIOMASS_KT2440_WT3				.	objective: ACTt				.	objective: BIOMASS_KT2440_WT3				.	objective: ACTt				.
				.					.					.					.					.					.
Producing Reactions				.	Producing Reactions				.	Producing Reactions				.	Producing Reactions				.	Producing Reactions				.	Producing Reactions				.
Percent	Flux	Reaction	Definition	.	Percent	Flux	Reaction	Definition	.	Percent	Flux	Reaction	Definition	.	Percent	Flux	Reaction	Definition	.	Percent	Flux	Reaction	Definition	.	Percent	Flux	Reaction	Definition	.
0	0.0001373	ATHRDHr	athr__L_c + nadp_c <=> 2aobut_c + h_c + nadph_c	.	0.2479	2.849	G3PD2	glyc3p_c + nadp_c <=> dhap_c + h_c + nadph_c	.	0	0.0001333	ATHRDHr	athr__L_c + nadp_c <=> 2aobut_c + h_c + nadph_c	.	0.5129	3.514	FMNRx2_copy1	fmn_c + h_c + nadph_c <=> fmnh2_c + nadp_c	.	0	0.0002239	ATHRDHr	athr__L_c + nadp_c <=> 2aobut_c + h_c + nadph_c	.	0.0531	0.6513	G3PD2	glyc3p_c + nadp_c <=> dhap_c + h_c + nadph_c	.
0.4246	3.878	GAPDi_nadp	13dpg_c + h_c + nadph_c <=> g3p_c + nadp_c + pi_c	.	0.7521	8.642	GAPDi_nadp	13dpg_c + h_c + nadph_c <=> g3p_c + nadp_c + pi_c	.	0.9358	10	ICDHyr	icit_c + nadp_c <=> akg_c + co2_c + nadph_c	.	0.4871	3.338	ICDHyr	icit_c + nadp_c <=> akg_c + co2_c + nadph_c	.	0.1739	2.538	GAPDi_nadp	13dpg_c + h_c + nadph_c <=> g3p_c + nadp_c + pi_c	.	0.5671	6.951	GAPDi_nadp	13dpg_c + h_c + nadph_c <=> g3p_c + nadp_c + pi_c	.
0.093	0.8498	GND	6pgc_c + nadp_c --> co2_c + nadph_c + ru5p__D_c	.					.	0.0108	0.1153	LSERDHr	nadp_c + ser__L_c <=> 2amsa_c + h_c + nadph_c	.					.	0.0923	1.347	GND	6pgc_c + nadp_c --> co2_c + nadph_c + ru5p__D_c	.	0.3798	4.656	GLUDy	glu__L_c + h2o_c + nadp_c <=> akg_c + h_c + nadph_c + nh4_c	.
0.4009	3.662	ICDHyr	icit_c + nadp_c <=> akg_c + co2_c + nadph_c	.	Consuming Reactions				.	0.0535	0.5714	MTHFD	mlthf_c + nadp_c <=> methf_c + nadph_c	.	Consuming Reactions				.	0.6506	9.496	ICDHyr	icit_c + nadp_c <=> akg_c + co2_c + nadph_c	.					.
0.017	0.1557	LSERDHr	nadp_c + ser__L_c <=> 2amsa_c + h_c + nadph_c	.	Percent	Flux	Reaction	Definition	.					.	Percent	Flux	Reaction	Definition	.	0.0174	0.2539	LSERDHr	nadp_c + ser__L_c <=> 2amsa_c + h_c + nadph_c	.	Consuming Reactions				.
0.0644	0.5886	MTHFD	mlthf_c + nadp_c <=> methf_c + nadph_c	.	0.1681	-1.931	ACTS10	actint1ACPact_c + h_c + nadph_c --> actint2ACPact_c + nadp_c	.	Consuming Reactions				.	0.3333	-2.284	ACTS10	actint1ACPact_c + h_c + nadph_c --> actint2ACPact_c + nadp_c	.	0.0658	0.9599	MTHFD	mlthf_c + nadp_c <=> methf_c + nadph_c	.	Percent	Flux	Reaction	Definition	.
				.	0.1681	-1.931	ACTS13	actint4ACPact_c + h_c + nadph_c --> actint5ACPact_c + nadp_c	.	Percent	Flux	Reaction	Definition	.	0.3333	-2.284	ACTS13	actint4ACPact_c + h_c + nadph_c --> actint5ACPact_c + nadp_c	.					.	0.2979	-3.652	ACTS10	actint1ACPact_c + h_c + nadph_c --> actint2ACPact_c + nadp_c	.
Consuming Reactions				.	0.1681	-1.931	ACTS15	dnpaACPact_c + h_c + nadph_c --> ddhkACPact_c + nadp_c	.	0.0159	-0.1695	3OAR100	3odecACP_c + h_c + nadph_c <=> 3hdecACP_c + nadp_c	.	0.3333	-2.284	ACTS15	dnpaACPact_c + h_c + nadph_c --> ddhkACPact_c + nadp_c	.	Consuming Reactions				.	0.2979	-3.652	ACTS13	actint4ACPact_c + h_c + nadph_c --> actint5ACPact_c + nadp_c	.
Percent	Flux	Reaction	Definition	.	0.4958	-5.697	ICDHyr	icit_c + nadp_c <=> akg_c + co2_c + nadph_c	.	0.0019	-0.02079	3OAR120	3oddecACP_c + h_c + nadph_c <=> 3hddecACP_c + nadp_c	.					.	Percent	Flux	Reaction	Definition	.	0.2979	-3.652	ACTS15	dnpaACPact_c + h_c + nadph_c --> ddhkACPact_c + nadp_c	.
0.0191	-0.1747	3OAR100	3odecACP_c + h_c + nadph_c <=> 3hdecACP_c + nadp_c	.					.	0.0129	-0.1384	3OAR121	3ocddec5eACP_c + h_c + nadph_c --> 3hcddec5eACP_c + nadp_c	.					.	0.0195	-0.2848	3OAR100	3odecACP_c + h_c + nadph_c <=> 3hdecACP_c + nadp_c	.	0.1063	-1.303	ICDHyr	icit_c + nadp_c <=> akg_c + co2_c + nadph_c	.
0.0023	-0.02141	3OAR120	3oddecACP_c + h_c + nadph_c <=> 3hddecACP_c + nadp_c	.					.	0.0129	-0.1384	3OAR141	3ocmrs7eACP_c + h_c + nadph_c --> 3hcmrs7eACP_c + nadp_c	.					.	0.0024	-0.03492	3OAR120	3oddecACP_c + h_c + nadph_c <=> 3hddecACP_c + nadp_c	.					.
0.0156	-0.1425	3OAR121	3ocddec5eACP_c + h_c + nadph_c --> 3hcddec5eACP_c + nadp_c	.					.	0.002	-0.02133	3OAR160	3opalmACP_c + h_c + nadph_c <=> 3hpalmACP_c + nadp_c	.					.	0.0159	-0.2324	3OAR121	3ocddec5eACP_c + h_c + nadph_c --> 3hcddec5eACP_c + nadp_c	.					.
0.0156	-0.1425	3OAR141	3ocmrs7eACP_c + h_c + nadph_c --> 3hcmrs7eACP_c + nadp_c	.					.	0.0109	-0.1165	3OAR161	3ocpalm9eACP_c + h_c + nadph_c --> 3hcpalm9eACP_c + nadp_c	.					.	0.0159	-0.2324	3OAR141	3ocmrs7eACP_c + h_c + nadph_c --> 3hcmrs7eACP_c + nadp_c	.					.
0.0024	-0.02197	3OAR160	3opalmACP_c + h_c + nadph_c <=> 3hpalmACP_c + nadp_c	.					.	0.0005	-0.005325	3OAR180	3ooctdACP_c + h_c + nadph_c <=> 3hoctaACP_c + nadp_c	.					.	0.0025	-0.03583	3OAR160	3opalmACP_c + h_c + nadph_c <=> 3hpalmACP_c + nadp_c	.					.
0.0131	-0.12	3OAR161	3ocpalm9eACP_c + h_c + nadph_c --> 3hcpalm9eACP_c + nadp_c	.					.	0.0034	-0.03624	3OAR181	3ocvac11eACP_c + h_c + nadph_c --> 3hcvac11eACP_c + nadp_c	.					.	0.0134	-0.1957	3OAR161	3ocpalm9eACP_c + h_c + nadph_c --> 3hcpalm9eACP_c + nadp_c	.					.
0.0006	-0.005485	3OAR180	3ooctdACP_c + h_c + nadph_c <=> 3hoctaACP_c + nadp_c	.					.	0.0159	-0.1697	3OAR40	actACP_c + h_c + nadph_c <=> 3haACP_c + nadp_c	.					.	0.0006	-0.008945	3OAR180	3ooctdACP_c + h_c + nadph_c <=> 3hoctaACP_c + nadp_c	.					.
0.0041	-0.03733	3OAR181	3ocvac11eACP_c + h_c + nadph_c --> 3hcvac11eACP_c + nadp_c	.					.	0.0159	-0.1697	3OAR60	3ohexACP_c + h_c + nadph_c <=> 3hhexACP_c + nadp_c	.					.	0.0042	-0.06088	3OAR181	3ocvac11eACP_c + h_c + nadph_c --> 3hcvac11eACP_c + nadp_c	.					.
0.0191	-0.1748	3OAR40	actACP_c + h_c + nadph_c <=> 3haACP_c + nadp_c	.					.	0.0159	-0.1697	3OAR80	3ooctACP_c + h_c + nadph_c <=> 3hoctACP_c + nadp_c	.					.	0.0195	-0.285	3OAR40	actACP_c + h_c + nadph_c <=> 3haACP_c + nadp_c	.					.
0.0191	-0.1748	3OAR60	3ohexACP_c + h_c + nadph_c <=> 3hhexACP_c + nadp_c	.					.	0.0217	-0.2319	AGPR	acg5sa_c + nadp_c + pi_c <=> acg5p_c + h_c + nadph_c	.					.	0.0195	-0.285	3OAR60	3ohexACP_c + h_c + nadph_c <=> 3hhexACP_c + nadp_c	.					.
0.0191	-0.1748	3OAR80	3ooctACP_c + h_c + nadph_c <=> 3hoctACP_c + nadp_c	.					.	0	-0.0003998	APRAUR	5apru_c + h_c + nadph_c --> 5aprbu_c + nadp_c	.					.	0.0195	-0.285	3OAR80	3ooctACP_c + h_c + nadph_c <=> 3hoctACP_c + nadp_c	.					.
0.0261	-0.2388	AGPR	acg5sa_c + nadp_c + pi_c <=> acg5p_c + h_c + nadph_c	.					.	0.0218	-0.2328	ASAD	aspsa_c + nadp_c + pi_c <=> 4pasp_c + h_c + nadph_c	.					.	0.0267	-0.3895	AGPR	acg5sa_c + nadp_c + pi_c <=> acg5p_c + h_c + nadph_c	.					.
0	-0.0004119	APRAUR	5apru_c + h_c + nadph_c --> 5aprbu_c + nadp_c	.					.	0	-0.0002002	BIOMASS_KT2440_WT3	0.000223 10fthf_c + 0.000223 2fe2s_c + 0.000223 4fe4s_c + 0.000223 5mthf_c + 0.000279 accoa_c + 0.000223 adocbl_c + 0.598267 ala__L_c + 0.000223 amet_c + 0.354251 arg__L_c + 0.158931 asn__L_c + 0.284685 asp__L_c + 46.918883 atp_c + 0.000223 bmocogdp_c + 0.000223 btamp_c + 0.004226 ca2_c + 0.000223 chor_c + 0.004226 cl_c + 1.8e-05 clpn140_p + 0.000578 clpn160_p + 0.002873 clpn161_p + 0.000192 clpn…	.					.	0	-0.0006716	APRAUR	5apru_c + h_c + nadph_c --> 5aprbu_c + nadp_c	.					.
0.0222	-0.2029	ASAD	aspsa_c + nadp_c + pi_c <=> 4pasp_c + h_c + nadph_c	.					.	0.0116	-0.1236	DHDPRy	23dhdp_c + h_c + nadph_c --> nadp_c + thdp_c	.					.	0.0227	-0.3308	ASAD	aspsa_c + nadp_c + pi_c <=> 4pasp_c + h_c + nadph_c	.					.
0	-0.0002062	BIOMASS_KT2440_WT3	0.000223 10fthf_c + 0.000223 2fe2s_c + 0.000223 4fe4s_c + 0.000223 5mthf_c + 0.000279 accoa_c + 0.000223 adocbl_c + 0.598267 ala__L_c + 0.000223 amet_c + 0.354251 arg__L_c + 0.158931 asn__L_c + 0.284685 asp__L_c + 46.918883 atp_c + 0.000223 bmocogdp_c + 0.000223 btamp_c + 0.004226 ca2_c + 0.000223 chor_c + 0.004226 cl_c + 1.8e-05 clpn140_p + 0.000578 clpn160_p + 0.002873 clpn161_p + 0.000192 clpn…	.					.	0.0007	-0.00702	DHFR	dhf_c + h_c + nadph_c <=> nadp_c + thf_c	.					.	0	-0.0003363	BIOMASS_KT2440_WT3	0.000223 10fthf_c + 0.000223 2fe2s_c + 0.000223 4fe4s_c + 0.000223 5mthf_c + 0.000279 accoa_c + 0.000223 adocbl_c + 0.598267 ala__L_c + 0.000223 amet_c + 0.354251 arg__L_c + 0.158931 asn__L_c + 0.284685 asp__L_c + 46.918883 atp_c + 0.000223 bmocogdp_c + 0.000223 btamp_c + 0.004226 ca2_c + 0.000223 chor_c + 0.004226 cl_c + 1.8e-05 clpn140_p + 0.000578 clpn160_p + 0.002873 clpn161_p + 0.000192 clpn…	.					.
0.0139	-0.1273	DHDPRy	23dhdp_c + h_c + nadph_c --> nadp_c + thdp_c	.					.	0	-0.0001333	DHMPTR	dhmpt_c + h_c + nadph_c --> nadp_c + thmnp_c	.					.	0.0142	-0.2077	DHDPRy	23dhdp_c + h_c + nadph_c --> nadp_c + thdp_c	.					.
0.0008	-0.007231	DHFR	dhf_c + h_c + nadph_c <=> nadp_c + thf_c	.					.	0	-0.0003436	DPR	2dhp_c + h_c + nadph_c --> nadp_c + pant__R_c	.					.	0.0008	-0.01179	DHFR	dhf_c + h_c + nadph_c <=> nadp_c + thf_c	.					.
0	-0.0001373	DHMPTR	dhmpt_c + h_c + nadph_c --> nadp_c + thmnp_c	.					.	0	-0.0003436	DURAD	56dura_c + nadp_c <=> h_c + nadph_c + ura_c	.					.	0	-0.0002239	DHMPTR	dhmpt_c + h_c + nadph_c --> nadp_c + thmnp_c	.					.
0	-0.000354	DPR	2dhp_c + h_c + nadph_c --> nadp_c + pant__R_c	.					.	0.0002	-0.001828	DXPRIi	dxyl5p_c + h_c + nadph_c --> 2me4p_c + nadp_c	.					.	0	-0.0005773	DPR	2dhp_c + h_c + nadph_c --> nadp_c + pant__R_c	.					.
0	-0.000354	DURAD	56dura_c + nadp_c <=> h_c + nadph_c + ura_c	.					.	0.0019	-0.02079	EAR100y	h_c + nadph_c + tdec2eACP_c --> dcaACP_c + nadp_c	.					.	0	-0.0005773	DURAD	56dura_c + nadp_c <=> h_c + nadph_c + ura_c	.					.
0.0002	-0.001883	DXPRIi	dxyl5p_c + h_c + nadph_c --> 2me4p_c + nadp_c	.					.	0.001	-0.01039	EAR120y	h_c + nadph_c + tddec2eACP_c --> ddcaACP_c + nadp_c	.					.	0.0002	-0.00307	DXPRIi	dxyl5p_c + h_c + nadph_c --> 2me4p_c + nadp_c	.					.
0.0023	-0.02141	EAR100y	h_c + nadph_c + tdec2eACP_c --> dcaACP_c + nadp_c	.					.	0.0129	-0.1384	EAR121y	h_c + nadph_c + t3c5ddeceACP_c --> cddec5eACP_c + nadp_c	.					.	0.0024	-0.03492	EAR100y	h_c + nadph_c + tdec2eACP_c --> dcaACP_c + nadp_c	.					.
0.0012	-0.01071	EAR120y	h_c + nadph_c + tddec2eACP_c --> ddcaACP_c + nadp_c	.					.	0.002	-0.02184	EAR140y	h_c + nadph_c + tmrs2eACP_c --> myrsACP_c + nadp_c	.					.	0.0012	-0.01746	EAR120y	h_c + nadph_c + tddec2eACP_c --> ddcaACP_c + nadp_c	.					.
0.0156	-0.1425	EAR121y	h_c + nadph_c + t3c5ddeceACP_c --> cddec5eACP_c + nadp_c	.					.	0.0109	-0.1165	EAR141y	h_c + nadph_c + t3c7mrseACP_c --> nadp_c + tdeACP_c	.					.	0.0025	-0.03669	EAR140y	h_c + nadph_c + tmrs2eACP_c --> myrsACP_c + nadp_c	.					.
0.0025	-0.0225	EAR140y	h_c + nadph_c + tmrs2eACP_c --> myrsACP_c + nadp_c	.					.	0.002	-0.02133	EAR160y	h_c + nadph_c + tpalm2eACP_c --> nadp_c + palmACP_c	.					.	0.0134	-0.1957	EAR141y	h_c + nadph_c + t3c7mrseACP_c --> nadp_c + tdeACP_c	.					.
0.0131	-0.12	EAR141y	h_c + nadph_c + t3c7mrseACP_c --> nadp_c + tdeACP_c	.					.	0.0109	-0.1165	EAR161y	h_c + nadph_c + t3c9palmeACP_c --> hdeACP_c + nadp_c	.					.	0.0025	-0.03583	EAR160y	h_c + nadph_c + tpalm2eACP_c --> nadp_c + palmACP_c	.					.
0.0024	-0.02197	EAR160y	h_c + nadph_c + tpalm2eACP_c --> nadp_c + palmACP_c	.					.	0.0005	-0.005325	EAR180y	h_c + nadph_c + toctd2eACP_c --> nadp_c + ocdcaACP_c	.					.	0.0134	-0.1957	EAR161y	h_c + nadph_c + t3c9palmeACP_c --> hdeACP_c + nadp_c	.					.
0.0131	-0.12	EAR161y	h_c + nadph_c + t3c9palmeACP_c --> hdeACP_c + nadp_c	.					.	0.0034	-0.03624	EAR181y	h_c + nadph_c + t3c11vaceACP_c --> nadp_c + octeACP_c	.					.	0.0006	-0.008945	EAR180y	h_c + nadph_c + toctd2eACP_c --> nadp_c + ocdcaACP_c	.					.
0.0006	-0.005485	EAR180y	h_c + nadph_c + toctd2eACP_c --> nadp_c + ocdcaACP_c	.					.	0.0159	-0.1697	EAR40y	but2eACP_c + h_c + nadph_c --> butACP_c + nadp_c	.					.	0.0042	-0.06088	EAR181y	h_c + nadph_c + t3c11vaceACP_c --> nadp_c + octeACP_c	.					.
0.0041	-0.03733	EAR181y	h_c + nadph_c + t3c11vaceACP_c --> nadp_c + octeACP_c	.					.	0.0159	-0.1697	EAR60y	h_c + nadph_c + thex2eACP_c --> hexACP_c + nadp_c	.					.	0.0195	-0.285	EAR40y	but2eACP_c + h_c + nadph_c --> butACP_c + nadp_c	.					.
0.0191	-0.1748	EAR40y	but2eACP_c + h_c + nadph_c --> butACP_c + nadp_c	.					.	0.0159	-0.1697	EAR80y	h_c + nadph_c + toct2eACP_c --> nadp_c + ocACP_c	.					.	0.0195	-0.285	EAR60y	h_c + nadph_c + thex2eACP_c --> hexACP_c + nadp_c	.					.
0.0191	-0.1748	EAR60y	h_c + nadph_c + thex2eACP_c --> hexACP_c + nadp_c	.					.	0	-0.0001333	EGMEACPR	egmeACP_c + h_c + nadph_c --> gmeACP_c + nadp_c	.					.	0.0195	-0.285	EAR80y	h_c + nadph_c + toct2eACP_c --> nadp_c + ocACP_c	.					.
0.0191	-0.1748	EAR80y	h_c + nadph_c + toct2eACP_c --> nadp_c + ocACP_c	.					.	0	-0.0001333	EPMEACPR	epmeACP_c + h_c + nadph_c --> nadp_c + pmeACP_c	.					.	0	-0.0002239	EGMEACPR	egmeACP_c + h_c + nadph_c --> gmeACP_c + nadp_c	.					.
0	-0.0001373	EGMEACPR	egmeACP_c + h_c + nadph_c --> gmeACP_c + nadp_c	.					.	0.0002	-0.001828	FLDR2	2.0 flxso_c + nadph_c --> 2.0 flxr_c + h_c + nadp_c	.					.	0	-0.0002239	EPMEACPR	epmeACP_c + h_c + nadph_c --> nadp_c + pmeACP_c	.					.
0	-0.0001373	EPMEACPR	epmeACP_c + h_c + nadph_c --> nadp_c + pmeACP_c	.					.	0.0002	-0.002627	FMNRx2_copy1	fmn_c + h_c + nadph_c <=> fmnh2_c + nadp_c	.					.	0.0002	-0.00307	FLDR2	2.0 flxso_c + nadph_c --> 2.0 flxr_c + h_c + nadp_c	.					.
0.0002	-0.001883	FLDR2	2.0 flxso_c + nadph_c --> 2.0 flxr_c + h_c + nadp_c	.					.	0.0001	-0.0007996	FRDO4r	2.0 fdxr_22_c + h_c + nadp_c <=> 2.0 fdxo_22_c + nadph_c	.					.	0	-0.0002239	FMNRx2_copy1	fmn_c + h_c + nadph_c <=> fmnh2_c + nadp_c	.					.
0.0001	-0.0008237	FRDO4r	2.0 fdxr_22_c + h_c + nadp_c <=> 2.0 fdxo_22_c + nadph_c	.					.	0.0088	-0.09439	G3PD2	glyc3p_c + nadp_c <=> dhap_c + h_c + nadph_c	.					.	0.0001	-0.001343	FRDO4r	2.0 fdxr_22_c + h_c + nadp_c <=> 2.0 fdxo_22_c + nadph_c	.
0.0003	-0.002569	FRDO5r	fdxr_42_c + h_c + nadp_c <=> fdxo_42_c + nadph_c	.					.	0.0147	-0.1573	G5SD_copy1	glu5p_c + h_c + nadph_c --> glu5sa_c + nadp_c + pi_c	.					.	0.0003	-0.00419	FRDO5r	fdxr_42_c + h_c + nadp_c <=> fdxo_42_c + nadph_c	.
0.0107	-0.09751	G3PD2	glyc3p_c + nadp_c <=> dhap_c + h_c + nadph_c	.					.	0.1348	-1.441	GAPDi_nadp	13dpg_c + h_c + nadph_c <=> g3p_c + nadp_c + pi_c	.					.	0.0109	-0.159	G3PD2	glyc3p_c + nadp_c <=> dhap_c + h_c + nadph_c	.
0.0177	-0.1621	G5SD_copy1	glu5p_c + h_c + nadph_c --> glu5sa_c + nadp_c + pi_c	.					.	0.4125	-4.41	GLUDy	glu__L_c + h2o_c + nadp_c <=> akg_c + h_c + nadph_c + nh4_c	.					.	0.0181	-0.2643	G5SD_copy1	glu5p_c + h_c + nadph_c --> glu5sa_c + nadp_c + pi_c	.
0.4711	-4.304	GLUDy	glu__L_c + h2o_c + nadp_c <=> akg_c + h_c + nadph_c + nh4_c	.					.	0.0004	-0.004265	GLUTRR	glutrna_c + h_c + nadph_c --> glu1sa_c + nadp_c + trnaglu_c	.					.	0.4808	-7.018	GLUDy	glu__L_c + h2o_c + nadp_c <=> akg_c + h_c + nadph_c + nh4_c	.
0.0005	-0.004393	GLUTRR	glutrna_c + h_c + nadph_c --> glu1sa_c + nadp_c + trnaglu_c	.					.	0	-0.0002665	HPYRRy	h_c + hpyr_c + nadph_c --> glyc__R_c + nadp_c	.					.	0.0005	-0.007164	GLUTRR	glutrna_c + h_c + nadph_c --> glu1sa_c + nadp_c + trnaglu_c	.
0.0083	-0.07539	HSDy	hom__L_c + nadp_c <=> aspsa_c + h_c + nadph_c	.					.	0.0102	-0.109	HSDy	hom__L_c + nadp_c <=> aspsa_c + h_c + nadph_c	.					.	0.0084	-0.1229	HSDy	hom__L_c + nadp_c <=> aspsa_c + h_c + nadph_c	.
0.0686	-0.6269	KARA1	23dhmb_c + nadp_c <=> alac__S_c + h_c + nadph_c	.					.	0.0569	-0.6086	KARA1	23dhmb_c + nadp_c <=> alac__S_c + h_c + nadph_c	.					.	0.07	-1.022	KARA1	23dhmb_c + nadp_c <=> alac__S_c + h_c + nadph_c	.
0.0165	-0.1506	KARA2	2ahbut_c + h_c + nadph_c <=> 23dhmp_c + nadp_c	.					.	0.0137	-0.1461	KARA2	2ahbut_c + h_c + nadph_c <=> 23dhmp_c + nadp_c	.					.	0.0168	-0.2455	KARA2	2ahbut_c + h_c + nadph_c <=> 23dhmp_c + nadp_c	.
0	-0.0001373	OGMEACPR	h_c + nadph_c + ogmeACP_c --> hgmeACP_c + nadp_c	.					.	0.011	-0.118	NADTRHD	nad_c + nadph_c --> nadh_c + nadp_c	.					.	0	-0.0002239	OGMEACPR	h_c + nadph_c + ogmeACP_c --> hgmeACP_c + nadp_c	.
0	-0.0001373	OPMEACPR	h_c + nadph_c + opmeACP_c --> hpmeACP_c + nadp_c	.					.	0	-0.0001333	OGMEACPR	h_c + nadph_c + ogmeACP_c --> hgmeACP_c + nadp_c	.					.	0	-0.0002239	OPMEACPR	h_c + nadph_c + opmeACP_c --> hpmeACP_c + nadp_c	.
0.0177	-0.1621	P5CR	1pyr5c_c + 2.0 h_c + nadph_c --> nadp_c + pro__L_c	.					.	0	-0.0001333	OPMEACPR	h_c + nadph_c + opmeACP_c --> hpmeACP_c + nadp_c	.					.	0.0181	-0.2643	P5CR	1pyr5c_c + 2.0 h_c + nadph_c --> nadp_c + pro__L_c	.
0	-0.0001373	PC6AR	h_c + nadph_c + pre6a_c --> nadp_c + pre6b_c	.					.	0.0147	-0.1573	P5CR	1pyr5c_c + 2.0 h_c + nadph_c --> nadp_c + pro__L_c	.					.	0	-0.0002239	PC6AR	h_c + nadph_c + pre6a_c --> nadp_c + pre6b_c	.
0.0274	-0.2499	SHK3Dr	3dhsk_c + h_c + nadph_c <=> nadp_c + skm_c	.					.	0	-0.0001333	PC6AR	h_c + nadph_c + pre6a_c --> nadp_c + pre6b_c	.					.	0.0226	-0.3296	SHK3Dr	3dhsk_c + h_c + nadph_c <=> nadp_c + skm_c	.
0.0369	-0.337	SULR	5.0 h_c + 3.0 nadph_c + so3_c --> 3.0 h2o_c + h2s_c + 3.0 nadp_c	.					.	0.0184	-0.1962	SHK3Dr	3dhsk_c + h_c + nadph_c <=> nadp_c + skm_c	.					.	0.0377	-0.5496	SULR	5.0 h_c + 3.0 nadph_c + so3_c --> 3.0 h2o_c + h2s_c + 3.0 nadp_c	.
0.0161	-0.147	TRDR	h_c + nadph_c + trdox_c --> nadp_c + trdrd_c	.					.	0.0306	-0.3271	SULR	5.0 h_c + 3.0 nadph_c + so3_c --> 3.0 h2o_c + h2s_c + 3.0 nadp_c	.					.	0.0164	-0.2397	TRDR	h_c + nadph_c + trdox_c --> nadp_c + trdrd_c	.
0.0018	-0.01633	UAPGR	h_c + nadph_c + uaccg_c --> nadp_c + uamr_c	.					.	0.0133	-0.1427	TRDR	h_c + nadph_c + trdox_c --> nadp_c + trdrd_c	.					.	0.0018	-0.02663	UAPGR	h_c + nadph_c + uaccg_c --> nadp_c + uamr_c	.
				.					.	0.0015	-0.01585	UAPGR	h_c + nadph_c + uaccg_c --> nadp_c + uamr_c	.					.	0.0006	-0.00873	UKQUIVORy	h_c + nadph_c + ukquivo_c --> nadp_c + uquivo_c	.
				.					.	0.0005	-0.005197	UKQUIVORy	h_c + nadph_c + ukquivo_c --> nadp_c + uquivo_c	.					.					.
				.					.					.					.					.
				.					.					.					.					.
				.					.					.					.					.
				.					.					.					.					.
				.					.					.					.					.
				.					.					.					.					.
				.					.					.					.					.
				.					.					.					.					.
				.					.					.					.					.
				.					.					.					.					.
				.					.					.					.					.
				.					.					.					.					.
				.					.					.					.					.
				.					.					.					.					.
				.					.					.					.					.
				.					.					.					.					.
				.					.					.					.					.
				.					.					.					.					.
				.					.					.					.					.
				.					.					.					.					.
				.					.					.					.					.
				.					.					.					.					.
				.					.					.					.					.
				.					.					.					.					.
				.					.					.					.					.
				.					.					.					.					.
				.					.					.					.					.
				.					.					.					.					.
				.					.					.					.					.
				.					.					.					.					.
				.					.					.					.					.
				.					.					.					.					.
				.					.					.					.					.
				.					.					.					.					.
				.					.					.					.					.
				.					.					.					.					.
				.					.					.					.					.
				.					.					.					.					.
				.					.					.					.					.
				.					.					.					.					.
				.					.					.					.					.
				.					.					.					.					.
				.					.					.					.					.
				.					.					.					.					.
				.					.					.					.					.
				.					.					.					.					.
				.					.					.					.					.
				.					.					.					.					.
				.					.					.					.					.
				.					.					.					.					.
				.					.					.					.					.
				.					.					.					.					.
				.					.					.					.					.
				.					.					.					.					.
				.					.					.					.					.
				.					.					.					.					.
				.					.					.					.					.
				.					.					.					.					.
				.					.					.					.					.
				.					.					.					.					.
				.					.					.					.					.
				.					.					.					.					.
				.					.					.					.					.
				.					.					.					.					.

## Sheet: ATP
Supporting Information 2
				.					.					.					.					.					.
atp_c				.	atp_c				.	atp_c				.	atp_c				.	atp_c				.	atp_c				.
C10H12N5O13P3				.	C10H12N5O13P3				.	C10H12N5O13P3				.	C10H12N5O13P3				.	C10H12N5O13P3				.	C10H12N5O13P3				.
				.					.					.					.					.					.
carbon source: GLC				.	carbon source: GLC				.	carbon source: MR				.	carbon source: MR				.	carbon source: GLC + MR				.	carbon source: GLC + MR				.
objective: BIOMASS_KT2440_WT3				.	objective: ACTt				.	objective: BIOMASS_KT2440_WT3				.	objective: ACTt				.	objective: BIOMASS_KT2440_WT3				.	objective: ACTt				.
				.					.					.					.					.					.
Producing Reactions				.	Producing Reactions				.	Producing Reactions				.	Producing Reactions				.	Producing Reactions				.	Producing Reactions				.
Percent	Flux	Reaction	Definition	.	Percent	Flux	Reaction	Definition	.	Percent	Flux	Reaction	Definition	.	Percent	Flux	Reaction	Definition	.	Percent	Flux	Reaction	Definition	.	Percent	Flux	Reaction	Definition	.
0.7259	33.15	ATPS4rpp	adp_c + 4.0 h_p + pi_c <=> atp_c + h2o_c + 3.0 h_c	.	0.3752	10.99	ATPS4rpp	adp_c + 4.0 h_p + pi_c <=> atp_c + h2o_c + 3.0 h_c	.	0.7346	31.31	ATPS4rpp	adp_c + 4.0 h_p + pi_c <=> atp_c + h2o_c + 3.0 h_c	.	0.8026	13.57	ATPS4rpp	adp_c + 4.0 h_p + pi_c <=> atp_c + h2o_c + 3.0 h_c	.	0.7329	51.19	ATPS4rpp	adp_c + 4.0 h_p + pi_c <=> atp_c + h2o_c + 3.0 h_c	.	0.5998	20.83	ATPS4rpp	adp_c + 4.0 h_p + pi_c <=> atp_c + h2o_c + 3.0 h_c	.
0.1164	5.318	PGK	3pg_c + atp_c <=> 13dpg_c + adp_c	.	0.3124	9.149	PGK	3pg_c + atp_c <=> 13dpg_c + adp_c	.	0.0511	2.18	PPK	atp_c + pi_c <=> adp_c + ppi_c	.	0.1974	3.338	SUCOAS	atp_c + coa_c + succ_c <=> adp_c + pi_c + succoa_c	.	0.0684	4.776	PGK	3pg_c + atp_c <=> 13dpg_c + adp_c	.	0.2001	6.951	PGK	3pg_c + atp_c <=> 13dpg_c + adp_c	.
0.0492	2.245	PPK	atp_c + pi_c <=> adp_c + ppi_c	.	0.3124	9.149	PYK	adp_c + h_c + pep_c --> atp_c + pyr_c	.	0	0.0001333	PPK2	atp_c + ppi_c <=> adp_c + pppi_c	.					.	0.0524	3.661	PPK	atp_c + pi_c <=> adp_c + ppi_c	.	0.2001	6.951	PYK	adp_c + h_c + pep_c --> atp_c + pyr_c	.
0	0.0001373	PPK2	atp_c + ppi_c <=> adp_c + pppi_c	.					.	0.2141	9.129	SUCOAS	atp_c + coa_c + succ_c <=> adp_c + pi_c + succoa_c	.	Consuming Reactions				.	0	0.0002239	PPK2	atp_c + ppi_c <=> adp_c + pppi_c	.					.
0.0479	2.189	PYK	adp_c + h_c + pep_c --> atp_c + pyr_c	.	Consuming Reactions				.	0.0002	0.006487	URIDK2r	atp_c + dump_c <=> adp_c + dudp_c	.	Percent	Flux	Reaction	Definition	.	0.0313	2.184	PYK	adp_c + h_c + pep_c --> atp_c + pyr_c	.	Consuming Reactions				.
0.0605	2.761	SUCOAS	atp_c + coa_c + succ_c <=> adp_c + pi_c + succoa_c	.	Percent	Flux	Reaction	Definition	.					.	0.9456	-15.99	ACCOAC	accoa_c + atp_c + hco3_c --> adp_c + h_c + malcoa_c + pi_c	.	0.1149	8.027	SUCOAS	atp_c + coa_c + succ_c <=> adp_c + pi_c + succoa_c	.	Percent	Flux	Reaction	Definition	.
0.0001	0.006682	URIDK2r	atp_c + dump_c <=> adp_c + dudp_c	.	0.4616	-13.52	ACCOAC	accoa_c + atp_c + hco3_c --> adp_c + h_c + malcoa_c + pi_c	.	Consuming Reactions				.	0.0544	-0.92	ATPM	atp_c + h2o_c --> adp_c + h_c + pi_c	.	0.0002	0.0109	URIDK2r	atp_c + dump_c <=> adp_c + dudp_c	.	0.7359	-25.56	ACCOAC	accoa_c + atp_c + hco3_c --> adp_c + h_c + malcoa_c + pi_c	.
				.	0.0314	-0.92	ATPM	atp_c + h2o_c --> adp_c + h_c + pi_c	.	Percent	Flux	Reaction	Definition	.					.					.	0.0265	-0.92	ATPM	atp_c + h2o_c --> adp_c + h_c + pi_c	.
Consuming Reactions				.	0.0973	-2.849	GLYK	atp_c + glyc_c --> adp_c + glyc3p_c + h_c	.	0.0271	-1.156	ACCOAC	accoa_c + atp_c + hco3_c --> adp_c + h_c + malcoa_c + pi_c	.					.	Consuming Reactions				.	0.0187	-0.6513	GLYK	atp_c + glyc_c --> adp_c + glyc3p_c + h_c	.
Percent	Flux	Reaction	Definition	.	0.2151	-6.3	GNK	atp_c + glcn_c --> 6pgc_c + adp_c + h_c	.	0.0054	-0.2319	ACGK	acglu_c + atp_c --> acg5p_c + adp_c	.					.	Percent	Flux	Reaction	Definition	.	0.1814	-6.3	GNK	atp_c + glcn_c --> 6pgc_c + adp_c + h_c	.
0.0261	-1.191	ACCOAC	accoa_c + atp_c + hco3_c --> adp_c + h_c + malcoa_c + pi_c	.	0.1946	-5.697	SUCOAS	atp_c + coa_c + succ_c <=> adp_c + pi_c + succoa_c	.	0.0082	-0.3514	ACS	ac_c + atp_c + coa_c --> accoa_c + amp_c + ppi_c	.					.	0.0278	-1.942	ACCOAC	accoa_c + atp_c + hco3_c --> adp_c + h_c + malcoa_c + pi_c	.	0.0375	-1.303	SUCOAS	atp_c + coa_c + succ_c <=> adp_c + pi_c + succoa_c	.
0.0052	-0.2388	ACGK	acglu_c + atp_c --> acg5p_c + adp_c	.					.	0	-0.0001333	ADCPS1	adcobhex_c + appl_c + atp_c --> adocbi_c + adp_c + h_c + pi_c	.					.	0.0056	-0.3895	ACGK	acglu_c + atp_c --> acg5p_c + adp_c	.					.
0.0079	-0.362	ACS	ac_c + atp_c + coa_c --> accoa_c + amp_c + ppi_c	.					.	0	-0.0005331	ADCYRS	adcobdam_c + 4.0 atp_c + 4.0 gln__L_c + 4.0 h2o_c --> adcobhex_c + 4.0 adp_c + 4.0 glu__L_c + 4.0 h_c + 4.0 pi_c	.					.	0.0085	-0.5904	ACS	ac_c + atp_c + coa_c --> accoa_c + amp_c + ppi_c	.					.
0	-0.0001373	ADCPS1	adcobhex_c + appl_c + atp_c --> adocbi_c + adp_c + h_c + pi_c	.					.	0.0393	-1.676	ADK1	amp_c + atp_c <=> 2.0 adp_c	.					.	0	-0.0002239	ADCPS1	adcobhex_c + appl_c + atp_c --> adocbi_c + adp_c + h_c + pi_c	.					.
0	-0.0005491	ADCYRS	adcobdam_c + 4.0 atp_c + 4.0 gln__L_c + 4.0 h2o_c --> adcobhex_c + 4.0 adp_c + 4.0 glu__L_c + 4.0 h_c + 4.0 pi_c	.					.	0.0001	-0.002626	ADNK1	adn_c + atp_c --> adp_c + amp_c + h_c	.					.	0	-0.0008955	ADCYRS	adcobdam_c + 4.0 atp_c + 4.0 gln__L_c + 4.0 h2o_c --> adcobhex_c + 4.0 adp_c + 4.0 glu__L_c + 4.0 h_c + 4.0 pi_c	.					.
0.0378	-1.726	ADK1	amp_c + atp_c <=> 2.0 adp_c	.					.	0	-0.0001333	ADOCBIK	adocbi_c + atp_c --> adocbip_c + adp_c + h_c	.					.	0.0403	-2.815	ADK1	amp_c + atp_c <=> 2.0 adp_c	.					.
0.0001	-0.002705	ADNK1	adn_c + atp_c --> adp_c + amp_c + h_c	.					.	0.0058	-0.2478	AIRC2	air_c + atp_c + hco3_c --> 5caiz_c + adp_c + h_c + pi_c	.					.	0.0001	-0.004411	ADNK1	adn_c + atp_c --> adp_c + amp_c + h_c	.					.
0	-0.0001373	ADOCBIK	adocbi_c + atp_c --> adocbip_c + adp_c + h_c	.					.	0.0001	-0.00256	ALAALAabcpp	alaala_p + atp_c + h2o_c --> adp_c + alaala_c + h_c + pi_c	.					.	0	-0.0002239	ADOCBIK	adocbi_c + atp_c --> adocbip_c + adp_c + h_c	.					.
0.0056	-0.2553	AIRC2	air_c + atp_c + hco3_c --> 5caiz_c + adp_c + h_c + pi_c	.					.	0.0003	-0.01329	ALAALAr	2.0 ala__D_c + atp_c <=> adp_c + alaala_c + h_c + pi_c	.					.	0.006	-0.4163	AIRC2	air_c + atp_c + hco3_c --> 5caiz_c + adp_c + h_c + pi_c	.					.
0.0001	-0.002637	ALAALAabcpp	alaala_p + atp_c + h2o_c --> adp_c + alaala_c + h_c + pi_c	.					.	0.0001	-0.005197	ALATRS	ala__L_c + atp_c + trnaala_c --> alatrna_c + amp_c + ppi_c	.					.	0.0001	-0.004301	ALAALAabcpp	alaala_p + atp_c + h2o_c --> adp_c + alaala_c + h_c + pi_c	.					.
0.0003	-0.01369	ALAALAr	2.0 ala__D_c + atp_c <=> adp_c + alaala_c + h_c + pi_c	.					.	0	-0.0003436	APPAT	atp_c + 2.0 h_c + pan4p_c --> dpcoa_c + ppi_c	.					.	0.0003	-0.02233	ALAALAr	2.0 ala__D_c + atp_c <=> adp_c + alaala_c + h_c + pi_c	.					.
0.0001	-0.005354	ALATRS	ala__L_c + atp_c + trnaala_c --> alatrna_c + amp_c + ppi_c	.					.	0.005	-0.2117	ARGSS	asp__L_c + atp_c + citr__L_c --> amp_c + argsuc_c + h_c + ppi_c	.					.	0.0001	-0.00873	ALATRS	ala__L_c + atp_c + trnaala_c --> alatrna_c + amp_c + ppi_c	.					.
0	-0.000354	APPAT	atp_c + 2.0 h_c + pan4p_c --> dpcoa_c + ppi_c	.					.	0.0022	-0.09498	ASNS1	asp__L_c + atp_c + gln__L_c + h2o_c --> amp_c + asn__L_c + glu__L_c + h_c + ppi_c	.					.	0	-0.0005773	APPAT	atp_c + 2.0 h_c + pan4p_c --> dpcoa_c + ppi_c	.					.
0.0048	-0.2181	ARGSS	asp__L_c + atp_c + citr__L_c --> amp_c + argsuc_c + h_c + ppi_c	.					.	0.0055	-0.2328	ASPK	asp__L_c + atp_c <=> 4pasp_c + adp_c	.					.	0.0051	-0.3556	ARGSS	asp__L_c + atp_c + citr__L_c --> amp_c + argsuc_c + h_c + ppi_c	.					.
0.0021	-0.09784	ASNS1	asp__L_c + atp_c + gln__L_c + h2o_c --> amp_c + asn__L_c + glu__L_c + h_c + ppi_c	.					.	0.0216	-0.92	ATPM	atp_c + h2o_c --> adp_c + h_c + pi_c	.					.	0.0023	-0.1596	ASNS1	asp__L_c + atp_c + gln__L_c + h2o_c --> amp_c + asn__L_c + glu__L_c + h_c + ppi_c	.					.
0.0044	-0.2029	ASPK	asp__L_c + atp_c <=> 4pasp_c + adp_c	.					.	0.0018	-0.07547	ATPPRT	atp_c + prpp_c --> ppi_c + prbatp_c	.					.	0.0047	-0.3308	ASPK	asp__L_c + atp_c <=> 4pasp_c + adp_c	.					.
0.0201	-0.92	ATPM	atp_c + h2o_c --> adp_c + h_c + pi_c	.					.	0	-0.0001333	BACCL	atp_c + btn_c + h_c --> btamp_c + ppi_c	.					.	0.0132	-0.92	ATPM	atp_c + h2o_c --> adp_c + h_c + pi_c	.					.
0.0017	-0.07775	ATPPRT	atp_c + prpp_c --> ppi_c + prbatp_c	.					.	0.6578	-28.04	BIOMASS_KT2440_WT3	0.000223 10fthf_c + 0.000223 2fe2s_c + 0.000223 4fe4s_c + 0.000223 5mthf_c + 0.000279 accoa_c + 0.000223 adocbl_c + 0.598267 ala__L_c + 0.000223 amet_c + 0.354251 arg__L_c + 0.158931 asn__L_c + 0.284685 asp__L_c + 46.918883 atp_c + 0.000223 bmocogdp_c + 0.000223 btamp_c + 0.004226 ca2_c + 0.000223 chor_c + 0.004226 cl_c + 1.8e-05 clpn140_p + 0.000578 clpn160_p + 0.002873 clpn161_p + 0.000192 clpn…	.					.	0.0018	-0.1268	ATPPRT	atp_c + prpp_c --> ppi_c + prbatp_c	.					.
0	-0.0001373	BACCL	atp_c + btn_c + h_c --> btamp_c + ppi_c	.					.	0.0097	-0.4151	CBMKr	atp_c + co2_c + nh4_c <=> adp_c + cbp_c + 2.0 h_c	.					.	0	-0.0002239	BACCL	atp_c + btn_c + h_c --> btamp_c + ppi_c	.					.
0.6324	-28.88	BIOMASS_KT2440_WT3	0.000223 10fthf_c + 0.000223 2fe2s_c + 0.000223 4fe4s_c + 0.000223 5mthf_c + 0.000279 accoa_c + 0.000223 adocbl_c + 0.598267 ala__L_c + 0.000223 amet_c + 0.354251 arg__L_c + 0.158931 asn__L_c + 0.284685 asp__L_c + 46.918883 atp_c + 0.000223 bmocogdp_c + 0.000223 btamp_c + 0.004226 ca2_c + 0.000223 chor_c + 0.004226 cl_c + 1.8e-05 clpn140_p + 0.000578 clpn160_p + 0.002873 clpn161_p + 0.000192 clpn…	.					.	0	-0.001828	CDPMEK	4c2me_c + atp_c --> 2p4c2me_c + adp_c + h_c	.					.	0.6743	-47.1	BIOMASS_KT2440_WT3	0.000223 10fthf_c + 0.000223 2fe2s_c + 0.000223 4fe4s_c + 0.000223 5mthf_c + 0.000279 accoa_c + 0.000223 adocbl_c + 0.598267 ala__L_c + 0.000223 amet_c + 0.354251 arg__L_c + 0.158931 asn__L_c + 0.284685 asp__L_c + 46.918883 atp_c + 0.000223 bmocogdp_c + 0.000223 btamp_c + 0.004226 ca2_c + 0.000223 chor_c + 0.004226 cl_c + 1.8e-05 clpn140_p + 0.000578 clpn160_p + 0.002873 clpn161_p + 0.000192 clpn…	.					.
0.0094	-0.4276	CBMKr	atp_c + co2_c + nh4_c <=> adp_c + cbp_c + 2.0 h_c	.					.	0	-0.0001333	COCHL	atp_c + cobalt2_c + h2o_c + hgbam_c --> adp_c + co2dam_c + 2.0 h_c + pi_c	.					.	0.01	-0.6973	CBMKr	atp_c + co2_c + nh4_c <=> adp_c + cbp_c + 2.0 h_c	.					.
0	-0.001883	CDPMEK	4c2me_c + atp_c --> 2p4c2me_c + adp_c + h_c	.					.	0.0001	-0.005197	COLIPAabcpp_kt	atp_c + h2o_c + lpscore_kt_c --> adp_c + h_c + lpscore_kt_p + pi_c	.					.	0	-0.00307	CDPMEK	4c2me_c + atp_c --> 2p4c2me_c + adp_c + h_c	.					.
0	-0.0001373	COCHL	atp_c + cobalt2_c + h2o_c + hgbam_c --> adp_c + co2dam_c + 2.0 h_c + pi_c	.					.	0.0025	-0.1058	CTPS1	atp_c + nh4_c + utp_c --> adp_c + ctp_c + 2.0 h_c + pi_c	.					.	0	-0.0002239	COCHL	atp_c + cobalt2_c + h2o_c + hgbam_c --> adp_c + co2dam_c + 2.0 h_c + pi_c	.					.
0.0001	-0.005354	COLIPAabcpp_kt	atp_c + h2o_c + lpscore_kt_c --> adp_c + h_c + lpscore_kt_p + pi_c	.					.	0	-0.0001333	CYRDAAT	atp_c + co1dam_c + h_c --> adcobdam_c + pppi_c	.					.	0.0001	-0.00873	COLIPAabcpp_kt	atp_c + h2o_c + lpscore_kt_c --> adp_c + h_c + lpscore_kt_p + pi_c	.					.
0.0024	-0.109	CTPS1	atp_c + nh4_c + utp_c --> adp_c + ctp_c + 2.0 h_c + pi_c	.					.	0.002	-0.08694	CYTK1	atp_c + cmp_c <=> adp_c + cdp_c	.					.	0.0025	-0.1777	CTPS1	atp_c + nh4_c + utp_c --> adp_c + ctp_c + 2.0 h_c + pi_c	.					.
0	-0.0001373	CYRDAAT	atp_c + co1dam_c + h_c --> adcobdam_c + pppi_c	.					.	0.0001	-0.005197	DAGK181	12dgr181_c + atp_c --> adp_c + h_c + pa181_c	.					.	0	-0.0002239	CYRDAAT	atp_c + co1dam_c + h_c --> adcobdam_c + pppi_c	.					.
0.002	-0.08956	CYTK1	atp_c + cmp_c <=> adp_c + cdp_c	.					.	0	-0.0001333	DBTS	atp_c + co2_c + dann_c --> adp_c + dtbt_c + 3.0 h_c + pi_c	.					.	0.0021	-0.1461	CYTK1	atp_c + cmp_c <=> adp_c + cdp_c	.					.
0.0001	-0.005354	DAGK181	12dgr181_c + atp_c --> adp_c + h_c + pa181_c	.					.	0	-0.0005331	DHFS	atp_c + dhpt_c + glu__L_c --> adp_c + dhf_c + h_c + pi_c	.					.	0.0001	-0.00873	DAGK181	12dgr181_c + atp_c --> adp_c + h_c + pa181_c	.					.
0	-0.0001373	DBTS	atp_c + co2_c + dann_c --> adp_c + dtbt_c + 3.0 h_c + pi_c	.					.	0	-0.0003436	DPCOAK	atp_c + dpcoa_c --> adp_c + coa_c + h_c	.					.	0	-0.0002239	DBTS	atp_c + co2_c + dann_c --> adp_c + dtbt_c + 3.0 h_c + pi_c	.					.
0	-0.0005491	DHFS	atp_c + dhpt_c + glu__L_c --> adp_c + dhf_c + h_c + pi_c	.					.	0.0002	-0.006487	DTMPK	atp_c + dtmp_c <=> adp_c + dtdp_c	.					.	0	-0.0008955	DHFS	atp_c + dhpt_c + glu__L_c --> adp_c + dhf_c + h_c + pi_c	.					.
0	-0.000354	DPCOAK	atp_c + dpcoa_c --> adp_c + coa_c + h_c	.					.	0	-0.0001333	FBACabcpp	atp_c + fbac_kt_c + h2o_c --> adp_c + fbac_kt_p + h_c + pi_c	.					.	0	-0.0005773	DPCOAK	atp_c + dpcoa_c --> adp_c + coa_c + h_c	.					.
0.0001	-0.006682	DTMPK	atp_c + dtmp_c <=> adp_c + dtdp_c	.					.	0.0002	-0.008777	FE3abcpp	atp_c + fe3_p + h2o_c --> adp_c + fe3_c + h_c + pi_c	.					.	0.0002	-0.0109	DTMPK	atp_c + dtmp_c <=> adp_c + dtdp_c	.					.
0	-0.0001373	FBACabcpp	atp_c + fbac_kt_c + h2o_c --> adp_c + fbac_kt_p + h_c + pi_c	.					.	0	-0.0001333	FMNAT	atp_c + fmn_c + h_c --> fad_c + ppi_c	.					.	0	-0.0002239	FBACabcpp	atp_c + fbac_kt_c + h2o_c --> adp_c + fbac_kt_p + h_c + pi_c	.					.
0.0002	-0.009042	FE3abcpp	atp_c + fe3_p + h2o_c --> adp_c + fe3_c + h_c + pi_c	.					.	0.0032	-0.1383	GK1	atp_c + gmp_c <=> adp_c + gdp_c	.					.	0.0002	-0.01474	FE3abcpp	atp_c + fe3_p + h2o_c --> adp_c + fe3_c + h_c + pi_c	.					.
0	-0.0001373	FMNAT	atp_c + fmn_c + h_c --> fad_c + ppi_c	.					.	0.0235	-1.004	GLNS_copy2	atp_c + glu__L_c + nh4_c --> adp_c + gln__L_c + h_c + pi_c	.					.	0	-0.0002239	FMNAT	atp_c + fmn_c + h_c --> fad_c + ppi_c	.					.
0.0031	-0.1425	GK1	atp_c + gmp_c <=> adp_c + gdp_c	.					.	0.0037	-0.1573	GLU5K	atp_c + glu__L_c --> adp_c + glu5p_c	.					.	0.0033	-0.2324	GK1	atp_c + gmp_c <=> adp_c + gdp_c	.
0.0226	-1.034	GLNS_copy1	atp_c + glu__L_c + nh4_c --> adp_c + gln__L_c + h_c + pi_c	.					.	0	-0.0001333	GLUCYS_copy1	atp_c + cys__L_c + glu__L_c --> adp_c + glucys_c + h_c + pi_c	.					.	0.0241	-1.686	GLNS_copy1	atp_c + glu__L_c + nh4_c --> adp_c + gln__L_c + h_c + pi_c	.
0.0035	-0.1621	GLU5K	atp_c + glu__L_c --> adp_c + glu5p_c	.					.	0.0001	-0.004265	GLUTRS	atp_c + glu__L_c + trnaglu_c --> amp_c + glutrna_c + ppi_c	.					.	0.0038	-0.2643	GLU5K	atp_c + glu__L_c --> adp_c + glu5p_c	.
0	-0.0001373	GLUCYS_copy1	atp_c + cys__L_c + glu__L_c --> adp_c + glucys_c + h_c + pi_c	.					.	0.0001	-0.003237	GLYK	atp_c + glyc_c --> adp_c + glyc3p_c + h_c	.					.	0	-0.0002239	GLUCYS_copy2	atp_c + cys__L_c + glu__L_c --> adp_c + glucys_c + h_c + pi_c	.
0.0001	-0.004393	GLUTRS	atp_c + glu__L_c + trnaglu_c --> amp_c + glutrna_c + ppi_c	.					.	0.0002	-0.01039	GMHEPAT	atp_c + gmhep1p_c + h_c --> adphep_DD_c + ppi_c	.					.	0.0001	-0.007164	GLUTRS	atp_c + glu__L_c + trnaglu_c --> amp_c + glutrna_c + ppi_c	.
0.0001	-0.00306	GLYK	atp_c + glyc_c --> adp_c + glyc3p_c + h_c	.					.	0.0002	-0.01039	GMHEPK	atp_c + gmhep7p_c --> adp_c + gmhep17bp_c + h_c	.					.	0.0001	-0.00499	GLYK	atp_c + glyc_c --> adp_c + glyc3p_c + h_c	.
0.0002	-0.01071	GMHEPAT	atp_c + gmhep1p_c + h_c --> adphep_DD_c + ppi_c	.					.	0.0032	-0.1382	GMPS2	atp_c + gln__L_c + h2o_c + xmp_c --> amp_c + glu__L_c + gmp_c + 2.0 h_c + ppi_c	.					.	0.0002	-0.01746	GMHEPAT	atp_c + gmhep1p_c + h_c --> adphep_DD_c + ppi_c	.
0.0002	-0.01071	GMHEPK	atp_c + gmhep7p_c --> adp_c + gmhep17bp_c + h_c	.					.	0	-0.0001333	GTHS	atp_c + glucys_c + gly_c --> adp_c + gthrd_c + h_c + pi_c	.					.	0.0002	-0.01746	GMHEPK	atp_c + gmhep7p_c --> adp_c + gmhep17bp_c + h_c	.
0.0031	-0.1424	GMPS2	atp_c + gln__L_c + h2o_c + xmp_c --> amp_c + glu__L_c + gmp_c + 2.0 h_c + ppi_c	.					.	0.0001	-0.005197	HEPK1_kt	atp_c + hhlipa_kt_c --> adp_c + h_c + hphlipa_kt_c	.					.	0.0033	-0.2322	GMPS2	atp_c + gln__L_c + h2o_c + xmp_c --> amp_c + glu__L_c + gmp_c + 2.0 h_c + ppi_c	.
0.1379	-6.3	GNK	atp_c + glcn_c --> 6pgc_c + adp_c + h_c	.					.	0.0001	-0.005197	HEPK2_kt	atp_c + hphlipa_kt_c --> adp_c + h_c + hpphlipa_kt_c	.					.	0.0902	-6.3	GNK	atp_c + glcn_c --> 6pgc_c + adp_c + h_c	.
0	-0.0001373	GTHS	atp_c + glucys_c + gly_c --> adp_c + gthrd_c + h_c + pi_c	.					.	0.0001	-0.005197	HEPK3_kt	atp_c + hethapphlipa_c --> adp_c + h_c + phethapphlipa_c	.					.	0	-0.0002239	GTHS	atp_c + glucys_c + gly_c --> adp_c + gthrd_c + h_c + pi_c	.
0.0001	-0.005354	HEPK1_kt	atp_c + hhlipa_kt_c --> adp_c + h_c + hphlipa_kt_c	.					.	0	-0.0002665	HYGBDIAS	2.0 atp_c + 2.0 gln__L_c + h2o_c + hgbyr_c --> 2.0 adp_c + 2.0 glu__L_c + 2.0 h_c + hgbam_c + ppi_c	.					.	0.0001	-0.00873	HEPK1_kt	atp_c + hhlipa_kt_c --> adp_c + h_c + hphlipa_kt_c	.
0.0001	-0.005354	HEPK2_kt	atp_c + hphlipa_kt_c --> adp_c + h_c + hpphlipa_kt_c	.					.	0.0001	-0.003292	METAT	atp_c + h2o_c + met__L_c --> amet_c + pi_c + ppi_c	.					.	0.0001	-0.00873	HEPK2_kt	atp_c + hphlipa_kt_c --> adp_c + h_c + hpphlipa_kt_c	.
0.0001	-0.005354	HEPK3_kt	atp_c + hethapphlipa_c --> adp_c + h_c + phethapphlipa_c	.					.	0	-0.001684	MNabc_1	atp_c + h2o_c + mn2_p --> adp_c + h_c + mn2_c + pi_c	.					.	0.0001	-0.00873	HEPK3_kt	atp_c + hethapphlipa_c --> adp_c + h_c + phethapphlipa_c	.
0	-0.0002746	HYGBDIAS	2.0 atp_c + 2.0 gln__L_c + h2o_c + hgbyr_c --> 2.0 adp_c + 2.0 glu__L_c + 2.0 h_c + hgbam_c + ppi_c	.					.	0	-0.00195	MOBDabc	atp_c + h2o_c + mobd_e --> adp_c + h_c + mobd_c + pi_c	.					.	0	-0.0004478	HYGBDIAS	2.0 atp_c + 2.0 gln__L_c + h2o_c + hgbyr_c --> 2.0 adp_c + 2.0 glu__L_c + 2.0 h_c + hgbam_c + ppi_c	.
0.0001	-0.003392	METAT	atp_c + h2o_c + met__L_c --> amet_c + pi_c + ppi_c	.					.	0	-0.0003998	MPTAT	atp_c + h_c + mpt_c --> mptamp_c + ppi_c	.					.	0.0001	-0.005531	METAT	atp_c + h2o_c + met__L_c --> amet_c + pi_c + ppi_c	.
0	-0.001734	MNabc_1	atp_c + h2o_c + mn2_p --> adp_c + h_c + mn2_c + pi_c	.					.	0	-0.0007996	MPTSS	atp_c + h_c + moadcoo_c --> moadamp_c + ppi_c	.					.	0	-0.002828	MNabc_1	atp_c + h2o_c + mn2_p --> adp_c + h_c + mn2_c + pi_c	.
0	-0.002009	MOBDabc	atp_c + h2o_c + mobd_e --> adp_c + h_c + mobd_c + pi_c	.					.	0	-0.0002665	NADK	atp_c + nad_c --> adp_c + h_c + nadp_c	.					.	0	-0.003276	MOBDabc	atp_c + h2o_c + mobd_e --> adp_c + h_c + mobd_c + pi_c	.
0	-0.0004119	MPTAT	atp_c + h_c + mpt_c --> mptamp_c + ppi_c	.					.	0	-0.00136	NADS1	atp_c + dnad_c + nh4_c --> amp_c + h_c + nad_c + ppi_c	.					.	0	-0.0006716	MPTAT	atp_c + h_c + mpt_c --> mptamp_c + ppi_c	.
0	-0.0008237	MPTSS	atp_c + h_c + moadcoo_c --> moadamp_c + ppi_c	.					.	0	-0.0001333	NAMNPP	atp_c + h2o_c + nac_c + prpp_c --> adp_c + nicrnt_c + pi_c + ppi_c	.					.	0	-0.001343	MPTSS	atp_c + h_c + moadcoo_c --> moadamp_c + ppi_c	.
0	-0.0002746	NADK	atp_c + nad_c --> adp_c + h_c + nadp_c	.					.	0.0061	-0.2594	NDPK2	atp_c + udp_c <=> adp_c + utp_c	.					.	0	-0.0004478	NADK	atp_c + nad_c --> adp_c + h_c + nadp_c	.
0	-0.001401	NADS1	atp_c + dnad_c + nh4_c --> amp_c + h_c + nad_c + ppi_c	.					.	0.0018	-0.07666	NDPK3	atp_c + cdp_c <=> adp_c + ctp_c	.					.	0	-0.002285	NADS1	atp_c + dnad_c + nh4_c --> amp_c + h_c + nad_c + ppi_c	.
0	-0.0001373	NAMNPP	atp_c + h2o_c + nac_c + prpp_c --> adp_c + nicrnt_c + pi_c + ppi_c	.					.	0.0002	-0.006487	NDPK4	atp_c + dtdp_c <=> adp_c + dttp_c	.					.	0	-0.0002239	NAMNPP	atp_c + h2o_c + nac_c + prpp_c --> adp_c + nicrnt_c + pi_c + ppi_c	.
0.0059	-0.2673	NDPK2	atp_c + udp_c <=> adp_c + utp_c	.					.	0.0002	-0.01041	NDPK5	atp_c + dgdp_c <=> adp_c + dgtp_c	.					.	0.0062	-0.4358	NDPK2	atp_c + udp_c <=> adp_c + utp_c	.
0.0017	-0.07897	NDPK3	atp_c + cdp_c <=> adp_c + ctp_c	.					.	0.0002	-0.01029	NDPK7	atp_c + dcdp_c <=> adp_c + dctp_c	.					.	0.0018	-0.1288	NDPK3	atp_c + cdp_c <=> adp_c + ctp_c	.
0.0001	-0.006682	NDPK4	atp_c + dtdp_c <=> adp_c + dttp_c	.					.	0.0002	-0.006457	NDPK8	atp_c + dadp_c <=> adp_c + datp_c	.					.	0.0002	-0.0109	NDPK4	atp_c + dtdp_c <=> adp_c + dttp_c	.
0.0002	-0.0106	NDPK7	atp_c + dcdp_c <=> adp_c + dctp_c	.					.	0	-0.00136	NNATr	atp_c + h_c + nicrnt_c <=> dnad_c + ppi_c	.					.	0.0002	-0.01728	NDPK7	atp_c + dcdp_c <=> adp_c + dctp_c	.
0.0001	-0.006651	NDPK8	atp_c + dadp_c <=> adp_c + datp_c	.					.	0	-0.0003436	PANTS	ala_B_c + atp_c + pant__R_c --> amp_c + h_c + pnto__R_c + ppi_c	.					.	0.0002	-0.01085	NDPK8	atp_c + dadp_c <=> adp_c + datp_c	.
0	-0.001401	NNATr	atp_c + h_c + nicrnt_c <=> dnad_c + ppi_c	.					.	0	-2.151e-05	PG140abcpp	atp_c + h2o_c + pg140_c --> adp_c + h_c + pg140_p + pi_c	.					.	0	-0.002285	NNATr	atp_c + h_c + nicrnt_c <=> dnad_c + ppi_c	.
0	-0.000354	PANTS	ala_B_c + atp_c + pant__R_c --> amp_c + h_c + pnto__R_c + ppi_c	.					.	0	-0.0006909	PG160abcpp	atp_c + h2o_c + pg160_c --> adp_c + h_c + pg160_p + pi_c	.					.	0	-0.0005773	PANTS	ala_B_c + atp_c + pant__R_c --> amp_c + h_c + pnto__R_c + ppi_c	.
0	-2.216e-05	PG140abcpp	atp_c + h2o_c + pg140_c --> adp_c + h_c + pg140_p + pi_c	.					.	0.0001	-0.003434	PG161abcpp	atp_c + h2o_c + pg161_c --> adp_c + h_c + pg161_p + pi_c	.					.	0	-3.614e-05	PG140abcpp	atp_c + h2o_c + pg140_c --> adp_c + h_c + pg140_p + pi_c	.
0	-0.0007117	PG160abcpp	atp_c + h2o_c + pg160_c --> adp_c + h_c + pg160_p + pi_c	.					.	0	-0.0002295	PG180abcpp	atp_c + h2o_c + pg180_c --> adp_c + h_c + pg180_p + pi_c	.					.	0	-0.001161	PG160abcpp	atp_c + h2o_c + pg160_c --> adp_c + h_c + pg160_p + pi_c	.
0.0001	-0.003537	PG161abcpp	atp_c + h2o_c + pg161_c --> adp_c + h_c + pg161_p + pi_c	.					.	0	-0.001565	PG181abcpp	atp_c + h2o_c + pg181_c --> adp_c + h_c + pg181_p + pi_c	.					.	0.0001	-0.005769	PG161abcpp	atp_c + h2o_c + pg161_c --> adp_c + h_c + pg161_p + pi_c	.
0	-0.0002364	PG180abcpp	atp_c + h2o_c + pg180_c --> adp_c + h_c + pg180_p + pi_c	.					.	0.0338	-1.441	PGK	3pg_c + atp_c <=> 13dpg_c + adp_c	.					.	0	-0.0003855	PG180abcpp	atp_c + h2o_c + pg180_c --> adp_c + h_c + pg180_p + pi_c	.
0	-0.001612	PG181abcpp	atp_c + h2o_c + pg181_c --> adp_c + h_c + pg181_p + pi_c	.					.	0.0001	-0.005197	PLPSabctex	atp_c + h2o_c + lpspput_p --> adp_c + h_c + lpspput_e + pi_c	.					.	0	-0.002628	PG181abcpp	atp_c + h2o_c + pg181_c --> adp_c + h_c + pg181_p + pi_c	.
0.0001	-0.005354	PLPSabctex	atp_c + h2o_c + lpspput_p --> adp_c + h_c + lpspput_e + pi_c	.					.	0	-0.0001333	PMPK	4ampm_c + atp_c --> 2mahmp_c + adp_c	.					.	0.0001	-0.00873	PLPSabctex	atp_c + h2o_c + lpspput_p --> adp_c + h_c + lpspput_e + pi_c	.
0	-0.0001373	PMPK	4ampm_c + atp_c --> 2mahmp_c + adp_c	.					.	0	-0.0003436	PNTK	atp_c + pnto__R_c --> 4ppan_c + adp_c + h_c	.					.	0	-0.0002239	PMPK	4ampm_c + atp_c --> 2mahmp_c + adp_c	.
0	-0.000354	PNTK	atp_c + pnto__R_c --> 4ppan_c + adp_c + h_c	.					.	0.0689	-2.938	PPCK	atp_c + oaa_c --> adp_c + co2_c + pep_c	.					.	0	-0.0005773	PNTK	atp_c + pnto__R_c --> 4ppan_c + adp_c + h_c	.
0.0071	-0.3225	PPK50r	47.0 atp_c + pppi_c <=> 47.0 adp_c + ppi50_c	.					.	0.0073	-0.313	PPK50r	47.0 atp_c + pppi_c <=> 47.0 adp_c + ppi50_c	.					.	0.0075	-0.5259	PPK50r	47.0 atp_c + pppi_c <=> 47.0 adp_c + ppi50_c	.
0.0056	-0.2554	PPRGL	atp_c + gly_c + pram_c --> adp_c + gar_c + 2.0 h_c + pi_c	.					.	0.0058	-0.248	PPRGL	atp_c + gly_c + pram_c --> adp_c + gar_c + 2.0 h_c + pi_c	.					.	0.006	-0.4166	PPRGL	atp_c + gly_c + pram_c --> adp_c + gar_c + 2.0 h_c + pi_c	.
0.0056	-0.2554	PRAIS	atp_c + fpram_c --> adp_c + air_c + 2.0 h_c + pi_c	.					.	0.0058	-0.248	PRAIS	atp_c + fpram_c --> adp_c + air_c + 2.0 h_c + pi_c	.					.	0.006	-0.4166	PRAIS	atp_c + fpram_c --> adp_c + air_c + 2.0 h_c + pi_c	.
0.0056	-0.2553	PRASCSi_copy1	5aizc_c + asp__L_c + atp_c --> 25aics_c + adp_c + h_c + pi_c	.					.	0.0058	-0.2478	PRASCSi_copy1	5aizc_c + asp__L_c + atp_c --> 25aics_c + adp_c + h_c + pi_c	.					.	0.006	-0.4163	PRASCSi_copy1	5aizc_c + asp__L_c + atp_c --> 25aics_c + adp_c + h_c + pi_c	.
0.0056	-0.2554	PRFGS	atp_c + fgam_c + gln__L_c + h2o_c --> adp_c + fpram_c + glu__L_c + h_c + pi_c	.					.	0.0058	-0.248	PRFGS	atp_c + fgam_c + gln__L_c + h2o_c --> adp_c + fpram_c + glu__L_c + h_c + pi_c	.					.	0.006	-0.4166	PRFGS	atp_c + fgam_c + gln__L_c + h2o_c --> adp_c + fpram_c + glu__L_c + h_c + pi_c	.
0.0128	-0.5867	PRPPS	atp_c + r5p_c <=> amp_c + h_c + prpp_c	.					.	0.0134	-0.5696	PRPPS	atp_c + r5p_c <=> amp_c + h_c + prpp_c	.					.	0.0137	-0.9568	PRPPS	atp_c + r5p_c <=> amp_c + h_c + prpp_c	.
0	-0.0001373	PYOVD2tex	atp_c + h2o_c + pyovd_kt_p --> adp_c + h_c + pi_c + pyovd_kt_e	.					.	0	-0.0001333	PYOVD2tex	atp_c + h2o_c + pyovd_kt_p --> adp_c + h_c + pi_c + pyovd_kt_e	.					.	0	-0.0002239	PYOVD2tex	atp_c + h2o_c + pyovd_kt_p --> adp_c + h_c + pi_c + pyovd_kt_e	.
0	-0.000354	R15BPK	atp_c + r15bp_c --> adp_c + prpp_c	.					.	0	-0.0003436	R15BPK	atp_c + r15bp_c --> adp_c + prpp_c	.					.	0	-0.0005773	R15BPK	atp_c + r15bp_c --> adp_c + prpp_c	.
0	-0.000354	R1PK	atp_c + r1p_c --> adp_c + h_c + r15bp_c	.					.	0	-0.0003436	R1PK	atp_c + r1p_c --> adp_c + h_c + r15bp_c	.					.	0	-0.0005773	R1PK	atp_c + r1p_c --> adp_c + h_c + r15bp_c	.
0	-0.0002746	RBFK	atp_c + ribflv_c --> adp_c + fmn_c + h_c	.					.	0	-0.0002665	RBFK	atp_c + ribflv_c --> adp_c + fmn_c + h_c	.					.	0	-0.0004478	RBFK	atp_c + ribflv_c --> adp_c + fmn_c + h_c	.
0.0025	-0.1123	SADT	atp_c + h_c + so4_c --> aps_c + ppi_c	.					.	0.0026	-0.109	SADT	atp_c + h_c + so4_c --> aps_c + ppi_c	.					.	0.0026	-0.1832	SADT	atp_c + h_c + so4_c --> aps_c + ppi_c	.
0.0055	-0.2499	SHKK	atp_c + skm_c --> adp_c + h_c + skm5p_c	.					.	0.0046	-0.1962	SHKK	atp_c + skm_c --> adp_c + h_c + skm5p_c	.					.	0.0047	-0.3296	SHKK	atp_c + skm_c --> adp_c + h_c + skm5p_c	.
0.0001	-0.005354	TDSK2	atp_c + lipidAds_kt_c --> adp_c + h_c + lipidA_kt_c	.					.	0.0001	-0.005197	TDSK2	atp_c + lipidAds_kt_c --> adp_c + h_c + lipidA_kt_c	.					.	0.0001	-0.00873	TDSK2	atp_c + lipidAds_kt_c --> adp_c + h_c + lipidA_kt_c	.
0	-0.0001373	THZPSN	atp_c + cys__L_c + dxyl5p_c + tyr__L_c --> 4hba_c + 4mpetz_c + ala__L_c + amp_c + co2_c + h2o_c + h_c + ppi_c	.					.	0	-0.0001333	THZPSN	atp_c + cys__L_c + dxyl5p_c + tyr__L_c --> 4hba_c + 4mpetz_c + ala__L_c + amp_c + co2_c + h2o_c + h_c + ppi_c	.					.	0	-0.0002239	THZPSN	atp_c + cys__L_c + dxyl5p_c + tyr__L_c --> 4hba_c + 4mpetz_c + ala__L_c + amp_c + co2_c + h2o_c + h_c + ppi_c	.
0	-0.0001373	TMPK	atp_c + thmmp_c --> adp_c + thmpp_c	.					.	0	-0.0001333	TMPK	atp_c + thmmp_c --> adp_c + thmpp_c	.					.	0	-0.0002239	TMPK	atp_c + thmmp_c --> adp_c + thmpp_c	.
0.0004	-0.01633	UAAGDS	26dap__M_c + atp_c + uamag_c --> adp_c + h_c + pi_c + ugmd_c	.					.	0.0004	-0.01585	UAAGDS	26dap__M_c + atp_c + uamag_c --> adp_c + h_c + pi_c + ugmd_c	.					.	0.0004	-0.02663	UAAGDS	26dap__M_c + atp_c + uamag_c --> adp_c + h_c + pi_c + ugmd_c	.
0.0004	-0.01633	UAMAGS	atp_c + glu__D_c + uama_c --> adp_c + h_c + pi_c + uamag_c	.					.	0.0004	-0.01585	UAMAGS	atp_c + glu__D_c + uama_c --> adp_c + h_c + pi_c + uamag_c	.					.	0.0004	-0.02663	UAMAGS	atp_c + glu__D_c + uama_c --> adp_c + h_c + pi_c + uamag_c	.
0.0004	-0.01633	UAMAS	ala__L_c + atp_c + uamr_c --> adp_c + h_c + pi_c + uama_c	.					.	0.0004	-0.01585	UAMAS	ala__L_c + atp_c + uamr_c --> adp_c + h_c + pi_c + uama_c	.					.	0.0004	-0.02663	UAMAS	ala__L_c + atp_c + uamr_c --> adp_c + h_c + pi_c + uama_c	.
0.0004	-0.01633	UGMDDS	alaala_c + atp_c + ugmd_c --> adp_c + h_c + pi_c + ugmda_c	.					.	0.0004	-0.01585	UGMDDS	alaala_c + atp_c + ugmd_c --> adp_c + h_c + pi_c + ugmda_c	.					.	0.0004	-0.02663	UGMDDS	alaala_c + atp_c + ugmd_c --> adp_c + h_c + pi_c + ugmda_c	.
0.0051	-0.2308	UMPK	atp_c + ump_c <=> adp_c + udp_c	.					.	0.0053	-0.2241	UMPK	atp_c + ump_c <=> adp_c + udp_c	.					.	0.0054	-0.3765	UMPK	atp_c + ump_c <=> adp_c + udp_c	.
0	-0.001734	ZNabcpp	atp_c + h2o_c + zn2_p --> adp_c + h_c + pi_c + zn2_c	.					.	0	-0.001684	ZNabcpp	atp_c + h2o_c + zn2_p --> adp_c + h_c + pi_c + zn2_c	.					.	0	-0.002828	ZNabcpp	atp_c + h2o_c + zn2_p --> adp_c + h_c + pi_c + zn2_c	.
				.					.					.					.					.
				.					.					.					.					.
				.					.					.					.					.
				.					.					.					.					.
				.					.					.					.					.
				.					.					.					.					.
				.					.					.					.					.
				.					.					.					.					.
				.					.					.					.					.
				.					.					.					.					.
				.					.					.					.					.
				.					.					.					.					.
				.					.					.					.					.
				.					.					.					.					.
				.					.					.					.					.
				.					.					.					.					.
				.					.					.					.					.
				.					.					.					.					.
				.					.					.					.					.
				.					.					.					.					.
				.					.					.					.					.
				.					.					.					.					.
				.					.					.					.					.
				.					.					.					.					.

## Sheet: ADP
Supporting Information 2
				.					.					.					.					.					.
adp_c				.	adp_c				.	adp_c				.	adp_c				.	adp_c				.	adp_c				.
C10H12N5O10P2				.	C10H12N5O10P2				.	C10H12N5O10P2				.	C10H12N5O10P2				.	C10H12N5O10P2				.	C10H12N5O10P2				.
				.					.					.					.					.					.
carbon source: GLC				.	carbon source: GLC				.	carbon source: MR				.	carbon source: MR				.	carbon source: GLC + MR				.	carbon source: GLC + MR				.
objective: BIOMASS_KT2440_WT3				.	objective: ACTt				.	objective: BIOMASS_KT2440_WT3				.	objective: ACTt				.	objective: BIOMASS_KT2440_WT3				.	objective: ACTt				.
				.					.					.					.					.					.
Producing Reactions				.	Producing Reactions				.	Producing Reactions				.	Producing Reactions				.	Producing Reactions				.	Producing Reactions				.
Percent	Flux	Reaction	Definition	.	Percent	Flux	Reaction	Definition	.	Percent	Flux	Reaction	Definition	.	Percent	Flux	Reaction	Definition	.	Percent	Flux	Reaction	Definition	.	Percent	Flux	Reaction	Definition	.
0.0261	1.191	ACCOAC	accoa_c + atp_c + hco3_c --> adp_c + h_c + malcoa_c + pi_c	.	0.4616	13.52	ACCOAC	accoa_c + atp_c + hco3_c --> adp_c + h_c + malcoa_c + pi_c	.	0.0271	1.156	ACCOAC	accoa_c + atp_c + hco3_c --> adp_c + h_c + malcoa_c + pi_c	.	0.9456	15.99	ACCOAC	accoa_c + atp_c + hco3_c --> adp_c + h_c + malcoa_c + pi_c	.	0.0278	1.942	ACCOAC	accoa_c + atp_c + hco3_c --> adp_c + h_c + malcoa_c + pi_c	.	0.7359	25.56	ACCOAC	accoa_c + atp_c + hco3_c --> adp_c + h_c + malcoa_c + pi_c	.
0.0052	0.2388	ACGK	acglu_c + atp_c --> acg5p_c + adp_c	.	0.0314	0.92	ATPM	atp_c + h2o_c --> adp_c + h_c + pi_c	.	0.0054	0.2319	ACGK	acglu_c + atp_c --> acg5p_c + adp_c	.	0.0544	0.92	ATPM	atp_c + h2o_c --> adp_c + h_c + pi_c	.	0.0056	0.3895	ACGK	acglu_c + atp_c --> acg5p_c + adp_c	.	0.0265	0.92	ATPM	atp_c + h2o_c --> adp_c + h_c + pi_c	.
0	0.0001373	ADCPS1	adcobhex_c + appl_c + atp_c --> adocbi_c + adp_c + h_c + pi_c	.	0.0973	2.849	GLYK	atp_c + glyc_c --> adp_c + glyc3p_c + h_c	.	0	0.0001333	ADCPS1	adcobhex_c + appl_c + atp_c --> adocbi_c + adp_c + h_c + pi_c	.					.	0	0.0002239	ADCPS1	adcobhex_c + appl_c + atp_c --> adocbi_c + adp_c + h_c + pi_c	.	0.0187	0.6513	GLYK	atp_c + glyc_c --> adp_c + glyc3p_c + h_c	.
0	0.0005491	ADCYRS	adcobdam_c + 4.0 atp_c + 4.0 gln__L_c + 4.0 h2o_c --> adcobhex_c + 4.0 adp_c + 4.0 glu__L_c + 4.0 h_c + 4.0 pi_c	.	0.2151	6.3	GNK	atp_c + glcn_c --> 6pgc_c + adp_c + h_c	.	0	0.0005331	ADCYRS	adcobdam_c + 4.0 atp_c + 4.0 gln__L_c + 4.0 h2o_c --> adcobhex_c + 4.0 adp_c + 4.0 glu__L_c + 4.0 h_c + 4.0 pi_c	.	Consuming Reactions				.	0	0.0008955	ADCYRS	adcobdam_c + 4.0 atp_c + 4.0 gln__L_c + 4.0 h2o_c --> adcobhex_c + 4.0 adp_c + 4.0 glu__L_c + 4.0 h_c + 4.0 pi_c	.	0.1814	6.3	GNK	atp_c + glcn_c --> 6pgc_c + adp_c + h_c	.
0.0756	3.452	ADK1	amp_c + atp_c <=> 2.0 adp_c	.	0.1946	5.697	SUCOAS	atp_c + coa_c + succ_c <=> adp_c + pi_c + succoa_c	.	0.0786	3.351	ADK1	amp_c + atp_c <=> 2.0 adp_c	.	Percent	Flux	Reaction	Definition	.	0.0806	5.629	ADK1	amp_c + atp_c <=> 2.0 adp_c	.	0.0375	1.303	SUCOAS	atp_c + coa_c + succ_c <=> adp_c + pi_c + succoa_c	.
0.0001	0.002705	ADNK1	adn_c + atp_c --> adp_c + amp_c + h_c	.					.	0.0001	0.002626	ADNK1	adn_c + atp_c --> adp_c + amp_c + h_c	.	0.8026	-13.57	ATPS4rpp	adp_c + 4.0 h_p + pi_c <=> atp_c + h2o_c + 3.0 h_c	.	0.0001	0.004411	ADNK1	adn_c + atp_c --> adp_c + amp_c + h_c	.					.
0	0.0001373	ADOCBIK	adocbi_c + atp_c --> adocbip_c + adp_c + h_c	.	Consuming Reactions				.	0	0.0001333	ADOCBIK	adocbi_c + atp_c --> adocbip_c + adp_c + h_c	.	0.1974	-3.338	SUCOAS	atp_c + coa_c + succ_c <=> adp_c + pi_c + succoa_c	.	0	0.0002239	ADOCBIK	adocbi_c + atp_c --> adocbip_c + adp_c + h_c	.	Consuming Reactions				.
0.0056	0.2553	AIRC2	air_c + atp_c + hco3_c --> 5caiz_c + adp_c + h_c + pi_c	.	Percent	Flux	Reaction	Definition	.	0.0058	0.2478	AIRC2	air_c + atp_c + hco3_c --> 5caiz_c + adp_c + h_c + pi_c	.					.	0.006	0.4163	AIRC2	air_c + atp_c + hco3_c --> 5caiz_c + adp_c + h_c + pi_c	.	Percent	Flux	Reaction	Definition	.
0.0001	0.002637	ALAALAabcpp	alaala_p + atp_c + h2o_c --> adp_c + alaala_c + h_c + pi_c	.	0.3752	-10.99	ATPS4rpp	adp_c + 4.0 h_p + pi_c <=> atp_c + h2o_c + 3.0 h_c	.	0.0001	0.00256	ALAALAabcpp	alaala_p + atp_c + h2o_c --> adp_c + alaala_c + h_c + pi_c	.					.	0.0001	0.004301	ALAALAabcpp	alaala_p + atp_c + h2o_c --> adp_c + alaala_c + h_c + pi_c	.	0.5998	-20.83	ATPS4rpp	adp_c + 4.0 h_p + pi_c <=> atp_c + h2o_c + 3.0 h_c	.
0.0003	0.01369	ALAALAr	2.0 ala__D_c + atp_c <=> adp_c + alaala_c + h_c + pi_c	.	0.3124	-9.149	PGK	3pg_c + atp_c <=> 13dpg_c + adp_c	.	0.0003	0.01329	ALAALAr	2.0 ala__D_c + atp_c <=> adp_c + alaala_c + h_c + pi_c	.					.	0.0003	0.02233	ALAALAr	2.0 ala__D_c + atp_c <=> adp_c + alaala_c + h_c + pi_c	.	0.2001	-6.951	PGK	3pg_c + atp_c <=> 13dpg_c + adp_c	.
0.0044	0.2029	ASPK	asp__L_c + atp_c <=> 4pasp_c + adp_c	.	0.3124	-9.149	PYK	adp_c + h_c + pep_c --> atp_c + pyr_c	.	0.0055	0.2328	ASPK	asp__L_c + atp_c <=> 4pasp_c + adp_c	.					.	0.0047	0.3308	ASPK	asp__L_c + atp_c <=> 4pasp_c + adp_c	.	0.2001	-6.951	PYK	adp_c + h_c + pep_c --> atp_c + pyr_c	.
0.0201	0.92	ATPM	atp_c + h2o_c --> adp_c + h_c + pi_c	.					.	0.0216	0.92	ATPM	atp_c + h2o_c --> adp_c + h_c + pi_c	.					.	0.0132	0.92	ATPM	atp_c + h2o_c --> adp_c + h_c + pi_c	.					.
0.63	28.78	BIOMASS_KT2440_WT3	0.000223 10fthf_c + 0.000223 2fe2s_c + 0.000223 4fe4s_c + 0.000223 5mthf_c + 0.000279 accoa_c + 0.000223 adocbl_c + 0.598267 ala__L_c + 0.000223 amet_c + 0.354251 arg__L_c + 0.158931 asn__L_c + 0.284685 asp__L_c + 46.918883 atp_c + 0.000223 bmocogdp_c + 0.000223 btamp_c + 0.004226 ca2_c + 0.000223 chor_c + 0.004226 cl_c + 1.8e-05 clpn140_p + 0.000578 clpn160_p + 0.002873 clpn161_p + 0.000192 clpn…	.					.	0.6553	27.94	BIOMASS_KT2440_WT3	0.000223 10fthf_c + 0.000223 2fe2s_c + 0.000223 4fe4s_c + 0.000223 5mthf_c + 0.000279 accoa_c + 0.000223 adocbl_c + 0.598267 ala__L_c + 0.000223 amet_c + 0.354251 arg__L_c + 0.158931 asn__L_c + 0.284685 asp__L_c + 46.918883 atp_c + 0.000223 bmocogdp_c + 0.000223 btamp_c + 0.004226 ca2_c + 0.000223 chor_c + 0.004226 cl_c + 1.8e-05 clpn140_p + 0.000578 clpn160_p + 0.002873 clpn161_p + 0.000192 clpn…	.					.	0.6718	46.93	BIOMASS_KT2440_WT3	0.000223 10fthf_c + 0.000223 2fe2s_c + 0.000223 4fe4s_c + 0.000223 5mthf_c + 0.000279 accoa_c + 0.000223 adocbl_c + 0.598267 ala__L_c + 0.000223 amet_c + 0.354251 arg__L_c + 0.158931 asn__L_c + 0.284685 asp__L_c + 46.918883 atp_c + 0.000223 bmocogdp_c + 0.000223 btamp_c + 0.004226 ca2_c + 0.000223 chor_c + 0.004226 cl_c + 1.8e-05 clpn140_p + 0.000578 clpn160_p + 0.002873 clpn161_p + 0.000192 clpn…	.					.
0.0094	0.4276	CBMKr	atp_c + co2_c + nh4_c <=> adp_c + cbp_c + 2.0 h_c	.					.	0.0097	0.4151	CBMKr	atp_c + co2_c + nh4_c <=> adp_c + cbp_c + 2.0 h_c	.					.	0.01	0.6973	CBMKr	atp_c + co2_c + nh4_c <=> adp_c + cbp_c + 2.0 h_c	.					.
0	0.001883	CDPMEK	4c2me_c + atp_c --> 2p4c2me_c + adp_c + h_c	.					.	0	0.001828	CDPMEK	4c2me_c + atp_c --> 2p4c2me_c + adp_c + h_c	.					.	0	0.00307	CDPMEK	4c2me_c + atp_c --> 2p4c2me_c + adp_c + h_c	.					.
0	0.0001373	COCHL	atp_c + cobalt2_c + h2o_c + hgbam_c --> adp_c + co2dam_c + 2.0 h_c + pi_c	.					.	0	0.0001333	COCHL	atp_c + cobalt2_c + h2o_c + hgbam_c --> adp_c + co2dam_c + 2.0 h_c + pi_c	.					.	0	0.0002239	COCHL	atp_c + cobalt2_c + h2o_c + hgbam_c --> adp_c + co2dam_c + 2.0 h_c + pi_c	.					.
0.0001	0.005354	COLIPAabcpp_kt	atp_c + h2o_c + lpscore_kt_c --> adp_c + h_c + lpscore_kt_p + pi_c	.					.	0.0001	0.005197	COLIPAabcpp_kt	atp_c + h2o_c + lpscore_kt_c --> adp_c + h_c + lpscore_kt_p + pi_c	.					.	0.0001	0.00873	COLIPAabcpp_kt	atp_c + h2o_c + lpscore_kt_c --> adp_c + h_c + lpscore_kt_p + pi_c	.					.
0.0024	0.109	CTPS1	atp_c + nh4_c + utp_c --> adp_c + ctp_c + 2.0 h_c + pi_c	.					.	0.0025	0.1058	CTPS1	atp_c + nh4_c + utp_c --> adp_c + ctp_c + 2.0 h_c + pi_c	.					.	0.0025	0.1777	CTPS1	atp_c + nh4_c + utp_c --> adp_c + ctp_c + 2.0 h_c + pi_c	.					.
0.002	0.08956	CYTK1	atp_c + cmp_c <=> adp_c + cdp_c	.					.	0.002	0.08694	CYTK1	atp_c + cmp_c <=> adp_c + cdp_c	.					.	0.0021	0.1461	CYTK1	atp_c + cmp_c <=> adp_c + cdp_c	.					.
0.0001	0.005354	DAGK181	12dgr181_c + atp_c --> adp_c + h_c + pa181_c	.					.	0.0001	0.005197	DAGK181	12dgr181_c + atp_c --> adp_c + h_c + pa181_c	.					.	0.0001	0.00873	DAGK181	12dgr181_c + atp_c --> adp_c + h_c + pa181_c	.					.
0	0.0001373	DBTS	atp_c + co2_c + dann_c --> adp_c + dtbt_c + 3.0 h_c + pi_c	.					.	0	0.0001333	DBTS	atp_c + co2_c + dann_c --> adp_c + dtbt_c + 3.0 h_c + pi_c	.					.	0	0.0002239	DBTS	atp_c + co2_c + dann_c --> adp_c + dtbt_c + 3.0 h_c + pi_c	.					.
0	0.0005491	DHFS	atp_c + dhpt_c + glu__L_c --> adp_c + dhf_c + h_c + pi_c	.					.	0	0.0005331	DHFS	atp_c + dhpt_c + glu__L_c --> adp_c + dhf_c + h_c + pi_c	.					.	0	0.0008955	DHFS	atp_c + dhpt_c + glu__L_c --> adp_c + dhf_c + h_c + pi_c	.					.
0	0.000354	DPCOAK	atp_c + dpcoa_c --> adp_c + coa_c + h_c	.					.	0	0.0003436	DPCOAK	atp_c + dpcoa_c --> adp_c + coa_c + h_c	.					.	0	0.0005773	DPCOAK	atp_c + dpcoa_c --> adp_c + coa_c + h_c	.					.
0.0001	0.006682	DTMPK	atp_c + dtmp_c <=> adp_c + dtdp_c	.					.	0.0002	0.006487	DTMPK	atp_c + dtmp_c <=> adp_c + dtdp_c	.					.	0.0002	0.0109	DTMPK	atp_c + dtmp_c <=> adp_c + dtdp_c	.					.
0	0.0001373	FBACabcpp	atp_c + fbac_kt_c + h2o_c --> adp_c + fbac_kt_p + h_c + pi_c	.					.	0	0.0001333	FBACabcpp	atp_c + fbac_kt_c + h2o_c --> adp_c + fbac_kt_p + h_c + pi_c	.					.	0	0.0002239	FBACabcpp	atp_c + fbac_kt_c + h2o_c --> adp_c + fbac_kt_p + h_c + pi_c	.					.
0.0002	0.009042	FE3abcpp	atp_c + fe3_p + h2o_c --> adp_c + fe3_c + h_c + pi_c	.					.	0.0002	0.008777	FE3abcpp	atp_c + fe3_p + h2o_c --> adp_c + fe3_c + h_c + pi_c	.					.	0.0002	0.01474	FE3abcpp	atp_c + fe3_p + h2o_c --> adp_c + fe3_c + h_c + pi_c	.					.
0.0031	0.1425	GK1	atp_c + gmp_c <=> adp_c + gdp_c	.					.	0.0032	0.1383	GK1	atp_c + gmp_c <=> adp_c + gdp_c	.					.	0.0033	0.2324	GK1	atp_c + gmp_c <=> adp_c + gdp_c	.					.
0.0226	1.034	GLNS_copy1	atp_c + glu__L_c + nh4_c --> adp_c + gln__L_c + h_c + pi_c	.					.	0.0235	1.004	GLNS_copy1	atp_c + glu__L_c + nh4_c --> adp_c + gln__L_c + h_c + pi_c	.					.	0.0241	1.686	GLNS_copy1	atp_c + glu__L_c + nh4_c --> adp_c + gln__L_c + h_c + pi_c	.					.
0.0035	0.1621	GLU5K	atp_c + glu__L_c --> adp_c + glu5p_c	.					.	0.0037	0.1573	GLU5K	atp_c + glu__L_c --> adp_c + glu5p_c	.					.	0.0038	0.2643	GLU5K	atp_c + glu__L_c --> adp_c + glu5p_c	.					.
0	0.0001373	GLUCYS_copy1	atp_c + cys__L_c + glu__L_c --> adp_c + glucys_c + h_c + pi_c	.					.	0	0.0001333	GLUCYS_copy1	atp_c + cys__L_c + glu__L_c --> adp_c + glucys_c + h_c + pi_c	.					.	0	0.0002239	GLUCYS_copy2	atp_c + cys__L_c + glu__L_c --> adp_c + glucys_c + h_c + pi_c	.					.
0.0001	0.00306	GLYK	atp_c + glyc_c --> adp_c + glyc3p_c + h_c	.					.	0.0001	0.003237	GLYK	atp_c + glyc_c --> adp_c + glyc3p_c + h_c	.					.	0.0001	0.00499	GLYK	atp_c + glyc_c --> adp_c + glyc3p_c + h_c	.					.
0.0002	0.01071	GMHEPK	atp_c + gmhep7p_c --> adp_c + gmhep17bp_c + h_c	.					.	0.0002	0.01039	GMHEPK	atp_c + gmhep7p_c --> adp_c + gmhep17bp_c + h_c	.					.	0.0002	0.01746	GMHEPK	atp_c + gmhep7p_c --> adp_c + gmhep17bp_c + h_c	.					.
0.1379	6.3	GNK	atp_c + glcn_c --> 6pgc_c + adp_c + h_c	.					.	0	0.0001333	GTHS	atp_c + glucys_c + gly_c --> adp_c + gthrd_c + h_c + pi_c	.					.	0.0902	6.3	GNK	atp_c + glcn_c --> 6pgc_c + adp_c + h_c	.					.
0	0.0001373	GTHS	atp_c + glucys_c + gly_c --> adp_c + gthrd_c + h_c + pi_c	.					.	0.0001	0.005197	HEPK1_kt	atp_c + hhlipa_kt_c --> adp_c + h_c + hphlipa_kt_c	.					.	0	0.0002239	GTHS	atp_c + glucys_c + gly_c --> adp_c + gthrd_c + h_c + pi_c	.					.
0.0001	0.005354	HEPK1_kt	atp_c + hhlipa_kt_c --> adp_c + h_c + hphlipa_kt_c	.					.	0.0001	0.005197	HEPK2_kt	atp_c + hphlipa_kt_c --> adp_c + h_c + hpphlipa_kt_c	.					.	0.0001	0.00873	HEPK1_kt	atp_c + hhlipa_kt_c --> adp_c + h_c + hphlipa_kt_c	.					.
0.0001	0.005354	HEPK2_kt	atp_c + hphlipa_kt_c --> adp_c + h_c + hpphlipa_kt_c	.					.	0.0001	0.005197	HEPK3_kt	atp_c + hethapphlipa_c --> adp_c + h_c + phethapphlipa_c	.					.	0.0001	0.00873	HEPK2_kt	atp_c + hphlipa_kt_c --> adp_c + h_c + hpphlipa_kt_c	.					.
0.0001	0.005354	HEPK3_kt	atp_c + hethapphlipa_c --> adp_c + h_c + phethapphlipa_c	.					.	0.0001	0.005197	HEPT1_kt	adphep_LD_c + lipa_oh_c --> adp_c + h_c + hlipa_kt_c	.					.	0.0001	0.00873	HEPK3_kt	atp_c + hethapphlipa_c --> adp_c + h_c + phethapphlipa_c	.					.
0.0001	0.005354	HEPT1_kt	adphep_LD_c + lipa_oh_c --> adp_c + h_c + hlipa_kt_c	.					.	0.0001	0.005197	HEPT2_kt	adphep_LD_c + hlipa_kt_c --> adp_c + h_c + hhlipa_kt_c	.					.	0.0001	0.00873	HEPT1_kt	adphep_LD_c + lipa_oh_c --> adp_c + h_c + hlipa_kt_c	.					.
0.0001	0.005354	HEPT2_kt	adphep_LD_c + hlipa_kt_c --> adp_c + h_c + hhlipa_kt_c	.					.	0	0.0002665	HYGBDIAS	2.0 atp_c + 2.0 gln__L_c + h2o_c + hgbyr_c --> 2.0 adp_c + 2.0 glu__L_c + 2.0 h_c + hgbam_c + ppi_c	.					.	0.0001	0.00873	HEPT2_kt	adphep_LD_c + hlipa_kt_c --> adp_c + h_c + hhlipa_kt_c	.					.
0	0.0002746	HYGBDIAS	2.0 atp_c + 2.0 gln__L_c + h2o_c + hgbyr_c --> 2.0 adp_c + 2.0 glu__L_c + 2.0 h_c + hgbam_c + ppi_c	.					.	0	0.001684	MNabc_1	atp_c + h2o_c + mn2_p --> adp_c + h_c + mn2_c + pi_c	.					.	0	0.0004478	HYGBDIAS	2.0 atp_c + 2.0 gln__L_c + h2o_c + hgbyr_c --> 2.0 adp_c + 2.0 glu__L_c + 2.0 h_c + hgbam_c + ppi_c	.					.
0	0.001734	MNabc_1	atp_c + h2o_c + mn2_p --> adp_c + h_c + mn2_c + pi_c	.					.	0	0.00195	MOBDabc	atp_c + h2o_c + mobd_e --> adp_c + h_c + mobd_c + pi_c	.					.	0	0.002828	MNabc_1	atp_c + h2o_c + mn2_p --> adp_c + h_c + mn2_c + pi_c	.					.
0	0.002009	MOBDabc	atp_c + h2o_c + mobd_e --> adp_c + h_c + mobd_c + pi_c	.					.	0	0.0002665	NADK	atp_c + nad_c --> adp_c + h_c + nadp_c	.					.	0	0.003276	MOBDabc	atp_c + h2o_c + mobd_e --> adp_c + h_c + mobd_c + pi_c	.					.
0	0.0002746	NADK	atp_c + nad_c --> adp_c + h_c + nadp_c	.					.	0	0.0001333	NAMNPP	atp_c + h2o_c + nac_c + prpp_c --> adp_c + nicrnt_c + pi_c + ppi_c	.					.	0	0.0004478	NADK	atp_c + nad_c --> adp_c + h_c + nadp_c	.					.
0	0.0001373	NAMNPP	atp_c + h2o_c + nac_c + prpp_c --> adp_c + nicrnt_c + pi_c + ppi_c	.					.	0.0061	0.2594	NDPK2	atp_c + udp_c <=> adp_c + utp_c	.					.	0	0.0002239	NAMNPP	atp_c + h2o_c + nac_c + prpp_c --> adp_c + nicrnt_c + pi_c + ppi_c	.					.
0.0059	0.2673	NDPK2	atp_c + udp_c <=> adp_c + utp_c	.					.	0.0018	0.07666	NDPK3	atp_c + cdp_c <=> adp_c + ctp_c	.					.	0.0062	0.4358	NDPK2	atp_c + udp_c <=> adp_c + utp_c	.					.
0.0017	0.07897	NDPK3	atp_c + cdp_c <=> adp_c + ctp_c	.					.	0.0002	0.006487	NDPK4	atp_c + dtdp_c <=> adp_c + dttp_c	.					.	0.0018	0.1288	NDPK3	atp_c + cdp_c <=> adp_c + ctp_c	.
0.0001	0.006682	NDPK4	atp_c + dtdp_c <=> adp_c + dttp_c	.					.	0.0002	0.01041	NDPK5	atp_c + dgdp_c <=> adp_c + dgtp_c	.					.	0.0002	0.0109	NDPK4	atp_c + dtdp_c <=> adp_c + dttp_c	.
0.0002	0.0106	NDPK7	atp_c + dcdp_c <=> adp_c + dctp_c	.					.	0.0002	0.01029	NDPK7	atp_c + dcdp_c <=> adp_c + dctp_c	.					.	0.0002	0.01728	NDPK7	atp_c + dcdp_c <=> adp_c + dctp_c	.
0.0001	0.006651	NDPK8	atp_c + dadp_c <=> adp_c + datp_c	.					.	0.0002	0.006457	NDPK8	atp_c + dadp_c <=> adp_c + datp_c	.					.	0.0002	0.01085	NDPK8	atp_c + dadp_c <=> adp_c + datp_c	.
0	2.216e-05	PG140abcpp	atp_c + h2o_c + pg140_c --> adp_c + h_c + pg140_p + pi_c	.					.	0	2.151e-05	PG140abcpp	atp_c + h2o_c + pg140_c --> adp_c + h_c + pg140_p + pi_c	.					.	0	3.614e-05	PG140abcpp	atp_c + h2o_c + pg140_c --> adp_c + h_c + pg140_p + pi_c	.
0	0.0007117	PG160abcpp	atp_c + h2o_c + pg160_c --> adp_c + h_c + pg160_p + pi_c	.					.	0	0.0006909	PG160abcpp	atp_c + h2o_c + pg160_c --> adp_c + h_c + pg160_p + pi_c	.					.	0	0.001161	PG160abcpp	atp_c + h2o_c + pg160_c --> adp_c + h_c + pg160_p + pi_c	.
0.0001	0.003537	PG161abcpp	atp_c + h2o_c + pg161_c --> adp_c + h_c + pg161_p + pi_c	.					.	0.0001	0.003434	PG161abcpp	atp_c + h2o_c + pg161_c --> adp_c + h_c + pg161_p + pi_c	.					.	0.0001	0.005769	PG161abcpp	atp_c + h2o_c + pg161_c --> adp_c + h_c + pg161_p + pi_c	.
0	0.0002364	PG180abcpp	atp_c + h2o_c + pg180_c --> adp_c + h_c + pg180_p + pi_c	.					.	0	0.0002295	PG180abcpp	atp_c + h2o_c + pg180_c --> adp_c + h_c + pg180_p + pi_c	.					.	0	0.0003855	PG180abcpp	atp_c + h2o_c + pg180_c --> adp_c + h_c + pg180_p + pi_c	.
0	0.001612	PG181abcpp	atp_c + h2o_c + pg181_c --> adp_c + h_c + pg181_p + pi_c	.					.	0	0.001565	PG181abcpp	atp_c + h2o_c + pg181_c --> adp_c + h_c + pg181_p + pi_c	.					.	0	0.002628	PG181abcpp	atp_c + h2o_c + pg181_c --> adp_c + h_c + pg181_p + pi_c	.
0.0001	0.005354	PLPSabctex	atp_c + h2o_c + lpspput_p --> adp_c + h_c + lpspput_e + pi_c	.					.	0.0338	1.441	PGK	3pg_c + atp_c <=> 13dpg_c + adp_c	.					.	0.0001	0.00873	PLPSabctex	atp_c + h2o_c + lpspput_p --> adp_c + h_c + lpspput_e + pi_c	.
0	0.0001373	PMPK	4ampm_c + atp_c --> 2mahmp_c + adp_c	.					.	0.0001	0.005197	PLPSabctex	atp_c + h2o_c + lpspput_p --> adp_c + h_c + lpspput_e + pi_c	.					.	0	0.0002239	PMPK	4ampm_c + atp_c --> 2mahmp_c + adp_c	.
0	0.000354	PNTK	atp_c + pnto__R_c --> 4ppan_c + adp_c + h_c	.					.	0	0.0001333	PMPK	4ampm_c + atp_c --> 2mahmp_c + adp_c	.					.	0	0.0005773	PNTK	atp_c + pnto__R_c --> 4ppan_c + adp_c + h_c	.
0.0071	0.3225	PPK50r	47.0 atp_c + pppi_c <=> 47.0 adp_c + ppi50_c	.					.	0	0.0003436	PNTK	atp_c + pnto__R_c --> 4ppan_c + adp_c + h_c	.					.	0.0075	0.5259	PPK50r	47.0 atp_c + pppi_c <=> 47.0 adp_c + ppi50_c	.
0.0056	0.2554	PPRGL	atp_c + gly_c + pram_c --> adp_c + gar_c + 2.0 h_c + pi_c	.					.	0.0689	2.938	PPCK	atp_c + oaa_c --> adp_c + co2_c + pep_c	.					.	0.006	0.4166	PPRGL	atp_c + gly_c + pram_c --> adp_c + gar_c + 2.0 h_c + pi_c	.
0.0056	0.2554	PRAIS	atp_c + fpram_c --> adp_c + air_c + 2.0 h_c + pi_c	.					.	0.0073	0.313	PPK50r	47.0 atp_c + pppi_c <=> 47.0 adp_c + ppi50_c	.					.	0.006	0.4166	PRAIS	atp_c + fpram_c --> adp_c + air_c + 2.0 h_c + pi_c	.
0.0056	0.2553	PRASCSi_copy1	5aizc_c + asp__L_c + atp_c --> 25aics_c + adp_c + h_c + pi_c	.					.	0.0058	0.248	PPRGL	atp_c + gly_c + pram_c --> adp_c + gar_c + 2.0 h_c + pi_c	.					.	0.006	0.4163	PRASCSi_copy1	5aizc_c + asp__L_c + atp_c --> 25aics_c + adp_c + h_c + pi_c	.
0.0056	0.2554	PRFGS	atp_c + fgam_c + gln__L_c + h2o_c --> adp_c + fpram_c + glu__L_c + h_c + pi_c	.					.	0.0058	0.248	PRAIS	atp_c + fpram_c --> adp_c + air_c + 2.0 h_c + pi_c	.					.	0.006	0.4166	PRFGS	atp_c + fgam_c + gln__L_c + h2o_c --> adp_c + fpram_c + glu__L_c + h_c + pi_c	.
0	0.0001373	PYOVD2tex	atp_c + h2o_c + pyovd_kt_p --> adp_c + h_c + pi_c + pyovd_kt_e	.					.	0.0058	0.2478	PRASCSi_copy1	5aizc_c + asp__L_c + atp_c --> 25aics_c + adp_c + h_c + pi_c	.					.	0	0.0002239	PYOVD2tex	atp_c + h2o_c + pyovd_kt_p --> adp_c + h_c + pi_c + pyovd_kt_e	.
0	0.000354	R15BPK	atp_c + r15bp_c --> adp_c + prpp_c	.					.	0.0058	0.248	PRFGS	atp_c + fgam_c + gln__L_c + h2o_c --> adp_c + fpram_c + glu__L_c + h_c + pi_c	.					.	0	0.0005773	R15BPK	atp_c + r15bp_c --> adp_c + prpp_c	.
0	0.000354	R1PK	atp_c + r1p_c --> adp_c + h_c + r15bp_c	.					.	0	0.0001333	PYOVD2tex	atp_c + h2o_c + pyovd_kt_p --> adp_c + h_c + pi_c + pyovd_kt_e	.					.	0	0.0005773	R1PK	atp_c + r1p_c --> adp_c + h_c + r15bp_c	.
0	0.0002746	RBFK	atp_c + ribflv_c --> adp_c + fmn_c + h_c	.					.	0	0.0003436	R15BPK	atp_c + r15bp_c --> adp_c + prpp_c	.					.	0	0.0004478	RBFK	atp_c + ribflv_c --> adp_c + fmn_c + h_c	.
0.0055	0.2499	SHKK	atp_c + skm_c --> adp_c + h_c + skm5p_c	.					.	0	0.0003436	R1PK	atp_c + r1p_c --> adp_c + h_c + r15bp_c	.					.	0.0047	0.3296	SHKK	atp_c + skm_c --> adp_c + h_c + skm5p_c	.
0.0001	0.005354	TDSK2	atp_c + lipidAds_kt_c --> adp_c + h_c + lipidA_kt_c	.					.	0	0.0002665	RBFK	atp_c + ribflv_c --> adp_c + fmn_c + h_c	.					.	0.0001	0.00873	TDSK2	atp_c + lipidAds_kt_c --> adp_c + h_c + lipidA_kt_c	.
0	0.0001373	TMPK	atp_c + thmmp_c --> adp_c + thmpp_c	.					.	0.0046	0.1962	SHKK	atp_c + skm_c --> adp_c + h_c + skm5p_c	.					.	0	0.0002239	TMPK	atp_c + thmmp_c --> adp_c + thmpp_c	.
0.0004	0.01633	UAAGDS	26dap__M_c + atp_c + uamag_c --> adp_c + h_c + pi_c + ugmd_c	.					.	0.0001	0.005197	TDSK2	atp_c + lipidAds_kt_c --> adp_c + h_c + lipidA_kt_c	.					.	0.0004	0.02663	UAAGDS	26dap__M_c + atp_c + uamag_c --> adp_c + h_c + pi_c + ugmd_c	.
0.0004	0.01633	UAMAGS	atp_c + glu__D_c + uama_c --> adp_c + h_c + pi_c + uamag_c	.					.	0	0.0001333	TMPK	atp_c + thmmp_c --> adp_c + thmpp_c	.					.	0.0004	0.02663	UAMAGS	atp_c + glu__D_c + uama_c --> adp_c + h_c + pi_c + uamag_c	.
0.0004	0.01633	UAMAS	ala__L_c + atp_c + uamr_c --> adp_c + h_c + pi_c + uama_c	.					.	0.0004	0.01585	UAAGDS	26dap__M_c + atp_c + uamag_c --> adp_c + h_c + pi_c + ugmd_c	.					.	0.0004	0.02663	UAMAS	ala__L_c + atp_c + uamr_c --> adp_c + h_c + pi_c + uama_c	.
0.0004	0.01633	UGMDDS	alaala_c + atp_c + ugmd_c --> adp_c + h_c + pi_c + ugmda_c	.					.	0.0004	0.01585	UAMAGS	atp_c + glu__D_c + uama_c --> adp_c + h_c + pi_c + uamag_c	.					.	0.0004	0.02663	UGMDDS	alaala_c + atp_c + ugmd_c --> adp_c + h_c + pi_c + ugmda_c	.
0.0051	0.2308	UMPK	atp_c + ump_c <=> adp_c + udp_c	.					.	0.0004	0.01585	UAMAS	ala__L_c + atp_c + uamr_c --> adp_c + h_c + pi_c + uama_c	.					.	0.0054	0.3765	UMPK	atp_c + ump_c <=> adp_c + udp_c	.
0	0.001734	ZNabcpp	atp_c + h2o_c + zn2_p --> adp_c + h_c + pi_c + zn2_c	.					.	0.0004	0.01585	UGMDDS	alaala_c + atp_c + ugmd_c --> adp_c + h_c + pi_c + ugmda_c	.					.	0	0.002828	ZNabcpp	atp_c + h2o_c + zn2_p --> adp_c + h_c + pi_c + zn2_c	.
				.					.	0.0053	0.2241	UMPK	atp_c + ump_c <=> adp_c + udp_c	.					.					.
Consuming Reactions				.					.	0	0.001684	ZNabcpp	atp_c + h2o_c + zn2_p --> adp_c + h_c + pi_c + zn2_c	.					.	Consuming Reactions				.
Percent	Flux	Reaction	Definition	.					.					.					.	Percent	Flux	Reaction	Definition	.
0.7258	-33.15	ATPS4rpp	adp_c + 4.0 h_p + pi_c <=> atp_c + h2o_c + 3.0 h_c	.					.	Consuming Reactions				.					.	0.7327	-51.19	ATPS4rpp	adp_c + 4.0 h_p + pi_c <=> atp_c + h2o_c + 3.0 h_c	.
0.1164	-5.318	PGK	3pg_c + atp_c <=> 13dpg_c + adp_c	.					.	Percent	Flux	Reaction	Definition	.					.	0.0684	-4.776	PGK	3pg_c + atp_c <=> 13dpg_c + adp_c	.
0.0492	-2.245	PPK	atp_c + pi_c <=> adp_c + ppi_c	.					.	0.7345	-31.31	ATPS4rpp	adp_c + 4.0 h_p + pi_c <=> atp_c + h2o_c + 3.0 h_c	.					.	0.0524	-3.661	PPK	atp_c + pi_c <=> adp_c + ppi_c	.
0	-0.0001373	PPK2	atp_c + ppi_c <=> adp_c + pppi_c	.					.	0.0511	-2.18	PPK	atp_c + pi_c <=> adp_c + ppi_c	.					.	0	-0.0002239	PPK2	atp_c + ppi_c <=> adp_c + pppi_c	.
0.0479	-2.189	PYK	adp_c + h_c + pep_c --> atp_c + pyr_c	.					.	0	-0.0001333	PPK2	atp_c + ppi_c <=> adp_c + pppi_c	.					.	0.0313	-2.184	PYK	adp_c + h_c + pep_c --> atp_c + pyr_c	.
0.0001	-0.006651	RNDR1	adp_c + trdrd_c --> dadp_c + h2o_c + trdox_c	.					.	0.0002	-0.006457	RNDR1	adp_c + trdrd_c --> dadp_c + h2o_c + trdox_c	.					.	0.0002	-0.01085	RNDR1	adp_c + trdrd_c --> dadp_c + h2o_c + trdox_c	.
0.0604	-2.761	SUCOAS	atp_c + coa_c + succ_c <=> adp_c + pi_c + succoa_c	.					.	0.2141	-9.129	SUCOAS	atp_c + coa_c + succ_c <=> adp_c + pi_c + succoa_c	.					.	0.1149	-8.027	SUCOAS	atp_c + coa_c + succ_c <=> adp_c + pi_c + succoa_c	.
0.0001	-0.006682	URIDK2r	atp_c + dump_c <=> adp_c + dudp_c	.					.	0.0002	-0.006487	URIDK2r	atp_c + dump_c <=> adp_c + dudp_c	.					.	0.0002	-0.0109	URIDK2r	atp_c + dump_c <=> adp_c + dudp_c	.
				.					.					.					.					.
				.					.					.					.					.
				.					.					.					.					.
				.					.					.					.					.
				.					.					.					.					.
				.					.					.					.					.
				.					.					.					.					.
				.					.					.					.					.
				.					.					.					.					.
				.					.					.					.					.
				.					.					.					.					.
				.					.					.					.					.
				.					.					.					.					.
				.					.					.					.					.
				.					.					.					.					.
				.					.					.					.					.
				.					.					.					.					.
				.					.					.					.					.
				.					.					.					.					.
				.					.					.					.					.
				.					.					.					.					.
				.					.					.					.					.
				.					.					.					.					.
				.					.					.					.					.
				.					.					.					.					.
				.					.					.					.					.
				.					.					.					.					.
				.					.					.					.					.
				.					.					.					.					.
				.					.					.					.					.
				.					.					.					.					.
				.					.					.					.					.
				.					.					.					.					.
				.					.					.					.					.
				.					.					.					.					.
				.					.					.					.					.
				.					.					.					.					.
				.					.					.					.					.
				.					.					.					.					.
				.					.					.					.					.
				.					.					.					.					.
				.					.					.					.					.
