# Supplementary material for: Computational analysis into the potential of azo dyes as a feedstock for actinorhodin biosynthesis in Pseudomonas putida
Source: PLoS One. 2024 Mar 4;19(3):e0299128. doi: 10.1371/journal.pone.0299128 (PMC10911627; doi:10.1371/journal.pone.0299128)
Supplement: S3 File — Includes results of cMCS computations on GLC, MR, GLC + MR and six other aromatic substrates. (XLSX) [file pone.0299128.s003.xlsx]

## Sheet: cMCS calculations
	Supporting Information 3
	GLC
	BIOMASS flux	ACT flux
		0	0.01	0.05	0.1	0.3	0.5
	0	0 solutions
	0.01
	0.05
	0.1
	0.3
	0.5
	MR
	BIOMASS flux	ACT flux
		0	0.01	0.05	0.1	0.3	0.5
	0	MALS', 'FDH', 'SUCD4', 'ALDD2y', 'ALDD2x', 'SUCDi', 'GLYOX', 'NACODA', 'PGL'	MALS', '3HAACOAT60', 'TALA', 'GLYCL', '4OT', '4OT2', 'ACONTb', 'ACALD', 'MMTSAO', 'HMSH'	PC', 'RECOAH24', 'ICDHyr', 'RECOAH11', 'RECOAH26', 'GLXCL', 'MALS', 'RECOAH23', 'GLXO3r', 'RECOAH25', 'NADH16pp', 'PPS', 'RECOAH20', 'RECOAH4', 'MTHFD', 'ACALD', 'HBCE', 'RECOAH22', 'RECOAH5', 'RECOAH7', 'RECOAH17', 'GLYCLTDx', 'HBCHLR', 'RECOAH21', 'RECOAH6', 'TALA', 'MICITDr', 'GLYCLTDy'	0 solutions
	0.01	MALS', 'ALDD2y', 'MTHFC', 'ALDD2x', 'SUCDi', 'GLYOX', 'NACODA', 'ACACt2pp', 'RPE'	SUCOAS', 'HIBDkt', 'PUTA3', 'ALDD2y', 'GLYOX', 'ACS2', 'PPS', 'ACONTb', 'GLYO1', 'PGL', 'ACACt2pp', 'MDH', 'ALDD2x', 'NTD11', 'FTHFD', 'PC', 'GARFT', 'ICL', 'IMPD', 'P5CD'	ALDD2y', 'FTHFD', 'ALDD2x', 'MDH', 'MICITDr', 'GLYOX', 'ACACT11', 'MALS', 'PGL', 'ACONTa', 'NACODA'	0 solutions
	0.05	0 solutions	0 solutions	0 solutions
	0.1
	0.3
	0.5
	GLC + MR
	BIOMASS flux	ACT flux
		0	0.01	0.05	0.1	0.3	0.5
	0	MDH', 'LDH_D', 'LDH_D2', 'MDH2', 'ALDD2y', 'GDPMANNDH', 'ALDD2x', 'SUCD4', 'FDH', 'ME2', 'PGL', 'GLCDpp'	0 solutions
	0.01	0 solutions
	0.05
	0.1
	0.3
	0.5

## Sheet: Strain Design Comparisons
	Supporting Information 3
	Carbon source	cMCS computation	BIOMASS %	ACT %	MCS found (uncompressed network)	smallest MCS size	RXN KO	Gene KO	Gene KO size	Size of cut set < 25	Gene KO agrees with Reaction KO	ACT product yield (mmol/gDW/h)	BPCY (mmol/gDW/h)	min guaranteed ACT yield (mmol/gDW/h)
	MR GLC	1	0	0	10	13	MDH', 'LDH_D', 'LDH_D2', 'MDH2', 'ALDD2y', 'GDPMANNDH', 'ALDD2x', 'SUCD4', 'FDH', 'ME2', 'PGL', 'GLCDpp'	PP_0654, PP_1649, PP_4737, PP_0751, PP_1251, PP_2925, PP_2589, PP_0545, PP_2694, PP_1288, PP_4201, PP_2183, PP_0489, PP_5085, PP_1023, PP_1444, PP_2492	17	Y	N	0	0	0
	MR	1	0	0	77	9	MALS', 'FDH', 'SUCD4', 'ALDD2y', 'ALDD2x', 'SUCDi', 'GLYOX', 'NACODA', 'PGL'	PP_0356, PP_2183, PP_0489, PP_4203, PP_2589, PP_0545, PP_2694, PP_4190, PP_2492, PP_4144, PP_5186, PP_1023	12	Y	Y	0.06189641253	0.0007859667498	0.01144761426
		2	1	0	12	9	MALS', 'ALDD2y', 'MTHFC', 'ALDD2x', 'SUCDi', 'GLYOX', 'NACODA', 'ACACt2pp', 'RPE'	PP_0356, PP_2492, PP_2265, PP_1945, PP_2589, PP_0545, PP_2694, PP_4190, PP_4144, PP_5186, PP_0415, PP_3124	12	Y	Y	0.0619205247	0.0007644587584	0.01145202608
		3	0	1	38	12	MALS', '3HAACOAT60', 'TALA', 'GLYCL', '4OT', '4OT2', 'ACONTb', 'ACALD', 'MMTSAO', 'HMSH'	PP_0356, PP_1408, PP_2168, PP_5193, PP_0989, PP_4187, PP_2504, pWW0_090, PP_2339, PP_2112, pWW0_093, PP_4667, pWW0_095	13	Y	N	0	0	0
		4	1	1	8	20	SUCOAS', 'HIBDkt', 'PUTA3', 'ALDD2y', 'GLYOX', 'ACS2', 'PPS', 'ACONTb', 'GLYO1', 'PGL', 'ACACt2pp', 'MDH', 'ALDD2x', 'NTD11', 'FTHFD', 'PC', 'GARFT', 'ICL', 'IMPD', 'P5CD'	PP_4186, PP_4666, PP_4947, PP_2492, PP_4144, PP_2351, PP_2339, PP_2112, PP_2082, PP_1023, PP_0612, PP_3124, PP_0654, PP_2589, PP_0545, PP_2694, PP_1620, PP_0327, PP_1367, PP_1943, PP_1664, PP_5347, PP_4116, PP_1031, PP_4947	25	N	Y	0.04579456242	0.0005635843888	0.002726090861
		5	1	5	16	11	ALDD2y', 'FTHFD', 'ALDD2x', 'MDH', 'MICITDr', 'GLYOX', 'ACACT11', 'MALS', 'PGL', 'ACONTa', 'NACODA'	PP_2492, PP_0327, PP_1367, PP_1943, PP_2589, PP_0545, PP_2694, PP_0654, PP_2336, PP_4144, PP_0356, PP_1023, PP_2112, PP_2339, PP_5186, PP_2137, PP_2215	17	Y	Y	0.06207592893	0.0007211457852	0.01145074527
		6	0	5	52	16	PC', 'RECOAH24', 'ICDHyr', 'RECOAH11', 'RECOAH26', 'GLXCL', 'MALS', 'RECOAH23', 'GLXO3r', 'RECOAH25', 'NADH16pp', 'PPS', 'RECOAH20', 'RECOAH4', 'MTHFD', 'ACALD', 'HBCE', 'RECOAH22', 'RECOAH5', 'RECOAH7', 'RECOAH17', 'GLYCLTDx', 'HBCHLR', 'RECOAH21', 'RECOAH6', 'TALA', 'MICITDr', 'GLYCLTDy'	PP_5347, PP_4817, PP_4012, PP_4011, PP_4297, PP_0356, PP_4119, PP_2082, PP_1945, PP_2265, pWW0_093, PP_0762, PP_2136, PP_4817, PP_4552, PP_2168, PP_2336, PP_4300	18	Y	N	0	0	0
													0.062075928930223546

## Sheet: Other Aromatic Carbon Sources
	Supporting Information 3
	Benzoate								4-hydroxybenzoate
	BIOMASS flux	ACT flux							BIOMASS flux	ACT flux
		0	0.01	0.05	0.1	0.3	0.5			0	0.01	0.05	0.1	0.3	0.5
	0	SERAT_copy2', 'MCITD', 'NADHPO', 'GTHPi', 'THIORDXi', 'AGPOP', 'SUCD4', 'HMSD', 'PYK', 'ALDD2x', 'CS', 'PGK', 'CAT', 'METSOXR2', 'ME2', 'FDH', 'ALDD2y', 'PDH', 'METSOXR1', 'PDHa', 'SERAT_copy1', 'OAADC'	0 solutions						0	TALA', 'VNLNpp', 'VANKpp', 'ACALD', 'GLXO3r', 'CS', 'APTNAT', 'DH3MCHCDH', 'HPYRRy', 'TRSARr', 'DH4MCHCDH', 'HPYRRx', 'MTHFD', 'MCITL2', 'SUCD4', 'MALS'	HIBDkt', 'GLYCL', 'PUTA3', 'GND', 'SUCD4', 'CS', 'MALS', 'P5CD', 'GLYCK', 'PPCK', 'ACALD', 'TPI'	RPE', 'MTHFD', 'HIBDkt', 'ALDD1', 'ALDD2x', 'BDH', 'THRD_L', 'ALDD2y', 'ACONTb', 'PPCK', 'MALS', 'HMGL', 'TRSARr', 'GLYOX', 'HPYRRy', 'FALDH2', 'HPYRRx'	MTHFD', 'HIBDkt', 'PC', 'PPS', 'GLXO3r', 'GLXCL', 'GND', 'ACONTb', 'SUCD4', 'MALS', 'ACALD', 'MDH'	0 solutions
	0.01	ME2', 'CYTCAA3pp', 'MMTSAO', 'ALDD2x', 'MDH', 'HMSH', 'ALDD2y', 'CS', 'ACACt2pp', 'NACODA', '4OT', 'CYTBO3_4pp', 'PGM'	0 solutions						0.01	CS', 'NACODA', 'ACALD', 'ACACt2pp', 'PPCK', 'HIBDkt', 'PPS'	GLYCL', 'RPE', 'GLYO1', 'OIVD1r', 'APTNAT', 'ACACT11', 'NACODA', 'CS', 'ACALD', 'MICITDr'	0 solutions	0 solutions
	0.05	0 solutions							0.05	0 solutions	0 solutions
	0.1								0.1
	0.3								0.3
	0.5								0.5
	Vannilate								Ferulate
	BIOMASS flux	ACT flux							BIOMASS flux	ACT flux
		0	0.01	0.05	0.1	0.3	0.5			0	0.01	0.05	0.1	0.3	0.5
	0	0 solutions							0	0 solutions
	0.01								0.01
	0.05								0.05
	0.1								0.1
	0.3								0.3
	0.5								0.5
	Vannilin								Gallate
	BIOMASS flux	ACT flux							BIOMASS flux	ACT flux
		0	0.01	0.05	0.1	0.3	0.5			0	0.01	0.05	0.1	0.3	0.5
	0	0 solutions							0	GTHOr', 'PRPPS', 'MMTSAO', 'CACOAHA', 'SERAT_copy2', 'FCOAHA', 'COCOAHA', 'THIORDXi', 'METSOXR1', 'PGK', 'SERAT_copy1', 'FDMO2', 'NADHPO', 'R15BPK', 'METSOXR2', 'CYTCAA3pp', 'CAT', 'CS', 'NACODA', 'CYTBO3_4pp', 'ACALD', 'ACACt2pp', 'FTHFD'	PGM', 'ME2', 'APTNAT', 'PPCK', 'SUCD4', 'ACALD', 'MCITL2', 'CS', 'OAADC'	MDH', 'CYSTS', 'ME2', 'ACACT11', 'HIBDkt', 'HCYSMT2', 'OAADC', 'AGPOP', 'ICDHyr', 'PPM', 'DMALRED', 'CAT', 'RPE', 'NACODA', 'PYK', 'URIH', 'DHQTi_copy1', 'HPYRRy', 'FDH', 'HPYRRx', 'MDH2', 'SERAT_copy2', 'SERD_L', 'CYTOM', 'SERAT_copy1', 'TRSARr', 'HCYSMT', 'R15BPK', 'ACALD', 'DHQTi_copy2'	0 solutions
	0.01								0.01	0 solutions	0 solutions	0 solutions
	0.05								0.05
	0.1								0.1
	0.3								0.3
	0.5								0.5
